# Supplementary material for: Characterization of the pleural microenvironment niche and cancer transition using single-cell RNA sequencing in EGFR-mutated lung cancer
Source: Theranostics. 2023 Aug 6;13(13):4412–29. doi: 10.7150/thno.85084 (PMC10465223; doi:10.7150/thno.85084)
Supplement: Supplementary file 2 — Supplementary tables. [file thnov13p4412s2.zip]

Archive with 11 entries (10 files):
- Supplementary Table/
- Supplementary Table/Table S1-patient information of single-cell RNA sequencing.xlsx
- Supplementary Table/Table S10-cell-cell interaction.xlsx
- Supplementary Table/Table S2-patient information of ELISA and Magpix.xlsx
- Supplementary Table/Table S3 The primers used in our study.docx
- Supplementary Table/Table S4-cluster cell marker.xlsx
- Supplementary Table/Table S5-DEGs of mesothelial cells.xlsx
- Supplementary Table/Table S6-Canonical Pathways of mesothelial cells.xlsx
- Supplementary Table/Table S7-DEGs of primary and pleural cancer cells.xlsx
- Supplementary Table/Table S8-myeloid cell subset markers.xlsx
- Supplementary Table/Table S9-Gene list of functional scores.docx
