# Supplementary material for: Characterization of the pleural microenvironment niche and cancer transition using single-cell RNA sequencing in EGFR-mutated lung cancer
Source: Theranostics. 2023 Aug 6;13(13):4412–29. doi: 10.7150/thno.85084 (PMC10465223; doi:10.7150/thno.85084)
Supplement: Supplementary file 2 — Supplementary tables. [file thnov13p4412s2.zip › Supplementary Table/Table S1-patient information of single-cell RNA sequencing.xlsx]

## Sheet: 工作表1
Table S1. The baseline characteristics of the patients for scRNA-seq
Sample	Age	Gender	Diagnosis	EGFR status
Case 1	78	F	Transudative effusion	N/A
Case 2	64	M	Transudative effusion	N/A
Case 3	66	M	Transudative effusion	N/A
Case 4	79	F	Transudative effusion	N/A
Case 5	67	F	Lung adenocarcinoma with malignant effusion	Del 19
Case 6	58	F	Lung adenocarcinoma with malignant effusion	L858R
Case 7	77	F	Lung adenocarcinoma with malignant effusion	L858R
Case 8	70	M	Lung adenocarcinoma with malignant effusion	Del 19
Case 9	70	M	Lung adenocarcinoma, Stage Ib	N/A
Case 10	64	M	Lung adenocarcinoma, Stage IIb	N/A
Case 11	79	M	Lung adenocarcinoma, Stage IIb	N/A
Abbreviations: F, female; M, male; N/A, not applicable; EGFR, epithelial growth factor receptor
