# Supplementary material for: Characterization of the pleural microenvironment niche and cancer transition using single-cell RNA sequencing in EGFR-mutated lung cancer
Source: Theranostics. 2023 Aug 6;13(13):4412–29. doi: 10.7150/thno.85084 (PMC10465223; doi:10.7150/thno.85084)
Supplement: Supplementary file 2 — Supplementary tables. [file thnov13p4412s2.zip › Supplementary Table/Table S10-cell-cell interaction.xlsx]

## Sheet: Sheet1
Table S10. Cell-cell interaction
sample	source_cells	source	Target_cells_receptor	Target_cells	target	ligand	receptor	prob	prob_converse	pval	interaction_name	interaction_name_2	pathway_name	annotation	evidence
LCP	Mesothelial cells	Mesothelial cells_LCP	CD109 macrophages/ITGAM_ITGB2	CD109 macrophages	CD109 macrophages_LCP	ICAM1	ITGAM_ITGB2	4.54548e-07	0.16397	0.04	ICAM1_ITGAM_ITGB2	ICAM1 - ITGAM_ITGB2	ICAM	Cell-Cell Contact	KEGG: hsa04514
LCP	Mesothelial cells	Mesothelial cells_LCP	cDC1/ITGAL	cDC1	cDC1_LCP	ICAM1	ITGAL	1.47475e-07	0.03175	0	ICAM1_ITGAL	ICAM1 - ITGAL	ICAM	Cell-Cell Contact	PMID: 23602662
LCP	Mesothelial cells	Mesothelial cells_LCP	cDC1/ITGAL_ITGB2	cDC1	cDC1_LCP	ICAM1	ITGAL_ITGB2	4.89119e-07	0.178856	0	ICAM1_ITGAL_ITGB2	ICAM1 - ITGAL_ITGB2	ICAM	Cell-Cell Contact	KEGG: hsa04514
LCP	Mesothelial cells	Mesothelial cells_LCP	IFI27 macrophages/ITGAL	IFI27 macrophages	IFI27 macrophages_LCP	ICAM1	ITGAL	2.9495e-07	0.0952499	0	ICAM1_ITGAL	ICAM1 - ITGAL	ICAM	Cell-Cell Contact	PMID: 23602662
LCP	Mesothelial cells	Mesothelial cells_LCP	IFI27 macrophages/ITGAL_ITGB2	IFI27 macrophages	IFI27 macrophages_LCP	ICAM1	ITGAL_ITGB2	8.07753e-07	0.316053	0.01	ICAM1_ITGAL_ITGB2	ICAM1 - ITGAL_ITGB2	ICAM	Cell-Cell Contact	KEGG: hsa04514
LCP	Mesothelial cells	Mesothelial cells_LCP	IFI27 macrophages/ITGAX_ITGB2	IFI27 macrophages	IFI27 macrophages_LCP	ICAM1	ITGAX_ITGB2	1.27717e-06	0.518175	0	ICAM1_ITGAX_ITGB2	ICAM1 - ITGAX_ITGB2	ICAM	Cell-Cell Contact	PMID: 16252253
LCP	Mesothelial cells	Mesothelial cells_LCP	IFN-TAMs/ITGAL	IFN-TAMs	IFN-TAMs_LCP	ICAM1	ITGAL	5.89899e-07	0.22225	0	ICAM1_ITGAL	ICAM1 - ITGAL	ICAM	Cell-Cell Contact	PMID: 23602662
LCP	Mesothelial cells	Mesothelial cells_LCP	IFN-TAMs/ITGAL_ITGB2	IFN-TAMs	IFN-TAMs_LCP	ICAM1	ITGAL_ITGB2	1.69435e-06	0.697808	0	ICAM1_ITGAL_ITGB2	ICAM1 - ITGAL_ITGB2	ICAM	Cell-Cell Contact	KEGG: hsa04514
LCP	Mesothelial cells	Mesothelial cells_LCP	IFN-TAMs/ITGAM_ITGB2	IFN-TAMs	IFN-TAMs_LCP	ICAM1	ITGAM_ITGB2	2.39618e-06	1	0	ICAM1_ITGAM_ITGB2	ICAM1 - ITGAM_ITGB2	ICAM	Cell-Cell Contact	KEGG: hsa04514
LCP	Mesothelial cells	Mesothelial cells_LCP	IFN-TAMs/ITGAX_ITGB2	IFN-TAMs	IFN-TAMs_LCP	ICAM1	ITGAX_ITGB2	8.47178e-07	0.333029	0	ICAM1_ITGAX_ITGB2	ICAM1 - ITGAX_ITGB2	ICAM	Cell-Cell Contact	PMID: 16252253
LCP	Mesothelial cells	Mesothelial cells_LCP	IFN-TAMs/SPN	IFN-TAMs	IFN-TAMs_LCP	ICAM1	SPN	1.47475e-07	0.03175	0	ICAM1_SPN	ICAM1 - SPN	ICAM	Cell-Cell Contact	PMID: 1683685
LCP	Mesothelial cells	Mesothelial cells_LCP	LA-TAMs/ITGAM_ITGB2	LA-TAMs	LA-TAMs_LCP	ICAM1	ITGAM_ITGB2	5.31728e-07	0.197202	0	ICAM1_ITGAM_ITGB2	ICAM1 - ITGAM_ITGB2	ICAM	Cell-Cell Contact	KEGG: hsa04514
LCP	Mesothelial cells	Mesothelial cells_LCP	Mesothelial cells/SDC1	Mesothelial cells	Mesothelial cells_LCP	TNC	SDC1	7.37374e-08	0	0	TNC_SDC1	TNC - SDC1	TENASCIN	ECM-Receptor	KEGG: hsa04512
LCP	Mesothelial cells	Mesothelial cells_LCP	Mesothelial cells/SDC4	Mesothelial cells	Mesothelial cells_LCP	TNC	SDC4	7.37374e-08	0	0	TNC_SDC4	TNC - SDC4	TENASCIN	ECM-Receptor	KEGG: hsa04512
LCP	Mesothelial cells	Mesothelial cells_LCP	mo-DCs/ITGAL	mo-DCs	mo-DCs_LCP	ICAM1	ITGAL	1.47475e-07	0.03175	0	ICAM1_ITGAL	ICAM1 - ITGAL	ICAM	Cell-Cell Contact	PMID: 23602662
LCP	Mesothelial cells	Mesothelial cells_LCP	mo-DCs/ITGAL_ITGB2	mo-DCs	mo-DCs_LCP	ICAM1	ITGAL_ITGB2	5.9449e-07	0.224226	0	ICAM1_ITGAL_ITGB2	ICAM1 - ITGAL_ITGB2	ICAM	Cell-Cell Contact	KEGG: hsa04514
LCP	Mesothelial cells	Mesothelial cells_LCP	mo-DCs/SPN	mo-DCs	mo-DCs_LCP	ICAM1	SPN	1.47475e-07	0.03175	0.01	ICAM1_SPN	ICAM1 - SPN	ICAM	Cell-Cell Contact	PMID: 1683685
LCP	Mesothelial cells	Mesothelial cells_LCP	Monocytes/ITGAX_ITGB2	Monocytes	Monocytes_LCP	ICAM1	ITGAX_ITGB2	4.29959e-07	0.153383	0.04	ICAM1_ITGAX_ITGB2	ICAM1 - ITGAX_ITGB2	ICAM	Cell-Cell Contact	PMID: 16252253
LCP	Mesothelial cells	Mesothelial cells_LCP	Pleural cancer cells/ITGA9_ITGB1	Pleural cancer cells	Pleural cancer cells	TNC	ITGA9_ITGB1	1.47475e-07	0.03175	0	TNC_ITGA9_ITGB1	TNC - ITGA9_ITGB1	TENASCIN	ECM-Receptor	KEGG: hsa04512
LCP	Mesothelial cells	Mesothelial cells_LCP	Pleural cancer cells/ITGAV_ITGB6	Pleural cancer cells	Pleural cancer cells	TNC	ITGAV_ITGB6	7.37374e-08	0	0	TNC_ITGAV_ITGB6	TNC - ITGAV_ITGB6	TENASCIN	ECM-Receptor	KEGG: hsa04512
LCP	Mesothelial cells	Mesothelial cells_LCP	Pleural cancer cells/LIFR_IL6ST	Pleural cancer cells	Pleural cancer cells	LIF	LIFR_IL6ST	2.08561e-07	0.0580525	0	LIF_LIFR_IL6ST	LIF - LIFR_IL6ST	LIFR	Secreted Signaling	KEGG: hsa04060
LCP	Mesothelial cells	Mesothelial cells_LCP	Pleural cancer cells/SDC1	Pleural cancer cells	Pleural cancer cells	TNC	SDC1	1.84343e-06	0.761998	0	TNC_SDC1	TNC - SDC1	TENASCIN	ECM-Receptor	KEGG: hsa04512
LCP	Mesothelial cells	Mesothelial cells_LCP	Pleural cancer cells/SDC4	Pleural cancer cells	Pleural cancer cells	TNC	SDC4	2.9495e-07	0.0952499	0	TNC_SDC4	TNC - SDC4	TENASCIN	ECM-Receptor	KEGG: hsa04512
LCP	Mesothelial cells	Mesothelial cells_LCP	Pre-DCs/ITGAL	Pre-DCs	Pre-DCs_LCP	ICAM1	ITGAL	7.37374e-07	0.28575	0	ICAM1_ITGAL	ICAM1 - ITGAL	ICAM	Cell-Cell Contact	PMID: 23602662
LCP	Mesothelial cells	Mesothelial cells_LCP	Pre-DCs/ITGAL_ITGB2	Pre-DCs	Pre-DCs_LCP	ICAM1	ITGAL_ITGB2	9.32712e-07	0.369859	0	ICAM1_ITGAL_ITGB2	ICAM1 - ITGAL_ITGB2	ICAM	Cell-Cell Contact	KEGG: hsa04514
LCP	Mesothelial cells	Mesothelial cells_LCP	Pre-DCs/ITGAX_ITGB2	Pre-DCs	Pre-DCs_LCP	ICAM1	ITGAX_ITGB2	4.17122e-07	0.147855	0	ICAM1_ITGAX_ITGB2	ICAM1 - ITGAX_ITGB2	ICAM	Cell-Cell Contact	PMID: 16252253
LCP	Mesothelial cells	Mesothelial cells_LCP	Pre-DCs/SPN	Pre-DCs	Pre-DCs_LCP	ICAM1	SPN	5.89899e-07	0.22225	0	ICAM1_SPN	ICAM1 - SPN	ICAM	Cell-Cell Contact	PMID: 1683685
LCP	Mesothelial cells	Mesothelial cells_LCP	Proliferative macrophages/SPN	Proliferative macrophages	Proliferative macrophages_LCP	ICAM1	SPN	1.47475e-07	0.03175	0	ICAM1_SPN	ICAM1 - SPN	ICAM	Cell-Cell Contact	PMID: 1683685
LCP	Mesothelial cells	Mesothelial cells_LCP	SPP1 high monocytes/ITGAL	SPP1 high monocytes	SPP1 high monocytes_LCP	ICAM1	ITGAL	1.47475e-07	0.03175	0	ICAM1_ITGAL	ICAM1 - ITGAL	ICAM	Cell-Cell Contact	PMID: 23602662
LCP	Mesothelial cells	Mesothelial cells_LCP	SPP1 high monocytes/ITGAL_ITGB2	SPP1 high monocytes	SPP1 high monocytes_LCP	ICAM1	ITGAL_ITGB2	5.518e-07	0.205845	0	ICAM1_ITGAL_ITGB2	ICAM1 - ITGAL_ITGB2	ICAM	Cell-Cell Contact	KEGG: hsa04514
LCP	Mesothelial cells	Mesothelial cells_LCP	SPP1 high monocytes/ITGAX_ITGB2	SPP1 high monocytes	SPP1 high monocytes_LCP	ICAM1	ITGAX_ITGB2	5.518e-07	0.205845	0	ICAM1_ITGAX_ITGB2	ICAM1 - ITGAX_ITGB2	ICAM	Cell-Cell Contact	PMID: 16252253
LCP	Mesothelial cells	Mesothelial cells_LCP	SPP1 high monocytes/SPN	SPP1 high monocytes	SPP1 high monocytes_LCP	ICAM1	SPN	1.47475e-07	0.03175	0	ICAM1_SPN	ICAM1 - SPN	ICAM	Cell-Cell Contact	PMID: 1683685
LCP	Pleural cancer cells	Pleural cancer cells	Mesothelial cells/AXL	Mesothelial cells	Mesothelial cells_LCP	PROS1	AXL	7.37374e-08	0	0	PROS1_AXL	PROS1 - AXL	PROS	Secreted Signaling	PMID: 29531161
LCP	Pleural cancer cells	Pleural cancer cells	Mesothelial cells/CD44	Mesothelial cells	Mesothelial cells_LCP	LAMB2	CD44	1.12449e-06	0.0074133	LAMB2_CD44	LAMB2 - CD44	LAMININ	ECM-Receptor	KEGG: hsa04512
LCP	Pleural cancer cells	Pleural cancer cells	Mesothelial cells/CD44	Mesothelial cells	Mesothelial cells_LCP	LAMB3	CD44	1.12449e-06	0.0074133	LAMB3_CD44	LAMB3 - CD44	LAMININ	ECM-Receptor	KEGG: hsa04512
LCP	Pleural cancer cells	Pleural cancer cells	Mesothelial cells/CD44	Mesothelial cells	Mesothelial cells_LCP	LGALS9	CD44	1.12449e-06	0.0074133	0.01	LGALS9_CD44	LGALS9 - CD44	GALECTIN	Secreted Signaling	PMID: 25065622
LCP	Pleural cancer cells	Pleural cancer cells	Mesothelial cells/CD74	Mesothelial cells	Mesothelial cells_LCP	APP	CD74	5.60401e-06	0.0390172	APP_CD74	APP - CD74	APP	Cell-Cell Contact	PMID: 19849849
LCP	Pleural cancer cells	Pleural cancer cells	Mesothelial cells/CD74_CD44	Mesothelial cells	Mesothelial cells_LCP	MIF	CD74_CD44	0.000141813	1	0	MIF_CD74_CD44	MIF - CD74_CD44	MIF	Secreted Signaling	PMID: 29637711; PMID: 26175090
LCP	Pleural cancer cells	Pleural cancer cells	Mesothelial cells/CD99	Mesothelial cells	Mesothelial cells_LCP	CD99	CD99	8.84848e-07	0.00572255	CD99_CD99	CD99 - CD99	CD99	Cell-Cell Contact	KEGG: hsa04514
LCP	Pleural cancer cells	Pleural cancer cells	Mesothelial cells/DAG1	Mesothelial cells	Mesothelial cells_LCP	AGRN	DAG1	7.37374e-08	0	AGRN_DAG1	AGRN - DAG1	AGRN	ECM-Receptor	KEGG: hsa04512
LCP	Pleural cancer cells	Pleural cancer cells	Mesothelial cells/DAG1	Mesothelial cells	Mesothelial cells_LCP	LAMB2	DAG1	7.37374e-08	0	LAMB2_DAG1	LAMB2 - DAG1	LAMININ	ECM-Receptor	KEGG: hsa04512
LCP	Pleural cancer cells	Pleural cancer cells	Mesothelial cells/DAG1	Mesothelial cells	Mesothelial cells_LCP	LAMB3	DAG1	7.37374e-08	0	LAMB3_DAG1	LAMB3 - DAG1	LAMININ	ECM-Receptor	KEGG: hsa04512
LCP	Pleural cancer cells	Pleural cancer cells	Mesothelial cells/DSC3	Mesothelial cells	Mesothelial cells_LCP	DSG2	DSC3	1.1798e-06	0.00780347	DSG2_DSC3	DSG2 - DSC3	DESMOSOME	Cell-Cell Contact	PMID: 27298358
LCP	Pleural cancer cells	Pleural cancer cells	Mesothelial cells/EGFR	Mesothelial cells	Mesothelial cells_LCP	AREG	EGFR	1.05075e-05	0.0736121	0	AREG_EGFR	AREG - EGFR	EGF	Secreted Signaling	KEGG: hsa04012
LCP	Pleural cancer cells	Pleural cancer cells	Mesothelial cells/EGFR	Mesothelial cells	Mesothelial cells_LCP	SPINK1	EGFR	2.24157e-05	0.157627	SPINK1_EGFR	SPINK1 - EGFR	SELENOP	Secreted Signaling	KEGG: hsa04514_false
LCP	Pleural cancer cells	Pleural cancer cells	Mesothelial cells/EGFR_ERBB2	Mesothelial cells	Mesothelial cells_LCP	AREG	EGFR_ERBB2	4.17527e-06	0.0289372	0	AREG_EGFR_ERBB2	AREG - EGFR_ERBB2	EGF	Secreted Signaling	KEGG: hsa04012
LCP	Pleural cancer cells	Pleural cancer cells	Mesothelial cells/F11R	Mesothelial cells	Mesothelial cells_LCP	F11R	F11R	2.9495e-07	0.0015607	F11R_F11R	F11R - F11R	JAM	Cell-Cell Contact	KEGG: hsa04514
LCP	Pleural cancer cells	Pleural cancer cells	Mesothelial cells/ITGA3_ITGB1	Mesothelial cells	Mesothelial cells_LCP	LAMB2	ITGA3_ITGB1	5.46851e-07	0.00333791	0	LAMB2_ITGA3_ITGB1	LAMB2 - ITGA3_ITGB1	LAMININ	ECM-Receptor	KEGG: hsa04512
LCP	Pleural cancer cells	Pleural cancer cells	Mesothelial cells/ITGA3_ITGB1	Mesothelial cells	Mesothelial cells_LCP	LAMB3	ITGA3_ITGB1	5.46851e-07	0.00333791	0	LAMB3_ITGA3_ITGB1	LAMB3 - ITGA3_ITGB1	LAMININ	ECM-Receptor	KEGG: hsa04512
LCP	Pleural cancer cells	Pleural cancer cells	Mesothelial cells/ITGA5_ITGB1	Mesothelial cells	Mesothelial cells_LCP	NAMPT	ITGA5_ITGB1	3.29764e-07	0.00180632	0	NAMPT_ITGA5_ITGB1	NAMPT - ITGA5_ITGB1	VISFATIN	Secreted Signaling	PMID: 28490838
LCP	Pleural cancer cells	Pleural cancer cells	Mesothelial cells/ITGA5_ITGB1	Mesothelial cells	Mesothelial cells_LCP	SPP1	ITGA5_ITGB1	1.31905e-06	0.00878595	0	SPP1_ITGA5_ITGB1	SPP1 - ITGA5_ITGB1	SPP1	Secreted Signaling	PMID: 21907263
LCP	Pleural cancer cells	Pleural cancer cells	Mesothelial cells/ITGA6_ITGB1	Mesothelial cells	Mesothelial cells_LCP	LAMB2	ITGA6_ITGB1	3.29764e-07	0.00180632	LAMB2_ITGA6_ITGB1	LAMB2 - ITGA6_ITGB1	LAMININ	ECM-Receptor	KEGG: hsa04512
LCP	Pleural cancer cells	Pleural cancer cells	Mesothelial cells/ITGA6_ITGB1	Mesothelial cells	Mesothelial cells_LCP	LAMB3	ITGA6_ITGB1	3.29764e-07	0.00180632	LAMB3_ITGA6_ITGB1	LAMB3 - ITGA6_ITGB1	LAMININ	ECM-Receptor	KEGG: hsa04512
LCP	Pleural cancer cells	Pleural cancer cells	Mesothelial cells/ITGA6_ITGB1	Mesothelial cells	Mesothelial cells_LCP	MDK	ITGA6_ITGB1	7.58451e-06	0.05299	0	MDK_ITGA6_ITGB1	MDK - ITGA6_ITGB1	MK	Secreted Signaling	PMID: 28356350
LCP	Pleural cancer cells	Pleural cancer cells	Mesothelial cells/ITGA6_ITGB4	Mesothelial cells	Mesothelial cells_LCP	LAMB2	ITGA6_ITGB4	9.75455e-08	0.00016797	LAMB2_ITGA6_ITGB4	LAMB2 - ITGA6_ITGB4	LAMININ	ECM-Receptor	KEGG: hsa04512
LCP	Pleural cancer cells	Pleural cancer cells	Mesothelial cells/ITGA6_ITGB4	Mesothelial cells	Mesothelial cells_LCP	LAMB3	ITGA6_ITGB4	9.75455e-08	0.00016797	LAMB3_ITGA6_ITGB4	LAMB3 - ITGA6_ITGB4	LAMININ	ECM-Receptor	KEGG: hsa04512
LCP	Pleural cancer cells	Pleural cancer cells	Mesothelial cells/ITGAV_ITGB5	Mesothelial cells	Mesothelial cells_LCP	SPP1	ITGAV_ITGB5	2.9495e-07	0.0015607	0.02	SPP1_ITGAV_ITGB5	SPP1 - ITGAV_ITGB5	SPP1	Secreted Signaling	PMID: 21907263
LCP	Pleural cancer cells	Pleural cancer cells	Mesothelial cells/ITGAV_ITGB8	Mesothelial cells	Mesothelial cells_LCP	LAMB2	ITGAV_ITGB8	1.0428e-07	0.000215487	LAMB2_ITGAV_ITGB8	LAMB2 - ITGAV_ITGB8	LAMININ	ECM-Receptor	KEGG: hsa04512
LCP	Pleural cancer cells	Pleural cancer cells	Mesothelial cells/ITGAV_ITGB8	Mesothelial cells	Mesothelial cells_LCP	LAMB3	ITGAV_ITGB8	1.0428e-07	0.000215487	LAMB3_ITGAV_ITGB8	LAMB3 - ITGAV_ITGB8	LAMININ	ECM-Receptor	KEGG: hsa04512
LCP	Pleural cancer cells	Pleural cancer cells	Mesothelial cells/KDR	Mesothelial cells	Mesothelial cells_LCP	VEGFA	KDR	4.42658e-07	0.00260281	0.01	VEGFA_VEGFR2	VEGFA - KDR	VEGF	Secreted Signaling	KEGG: hsa04370; PMID: 16633338
LCP	Pleural cancer cells	Pleural cancer cells	Mesothelial cells/LRP1	Mesothelial cells	Mesothelial cells_LCP	MDK	LRP1	6.7838e-06	0.0473408	0	MDK_LRP1	MDK - LRP1	MK	Secreted Signaling	PMID: 28356350
LCP	Pleural cancer cells	Pleural cancer cells	Mesothelial cells/MPZL1	Mesothelial cells	Mesothelial cells_LCP	MPZL1	MPZL1	2.02778e-07	0.000910406	MPZL1_MPZL1	MPZL1 - MPZL1	MPZ	Cell-Cell Contact	KEGG: hsa04514
LCP	Pleural cancer cells	Pleural cancer cells	Mesothelial cells/NCL	Mesothelial cells	Mesothelial cells_LCP	MDK	NCL	3.09503e-05	0.217841	0	MDK_NCL	MDK - NCL	MK	Secreted Signaling	PMID: 28356350
LCP	Pleural cancer cells	Pleural cancer cells	Mesothelial cells/NECTIN2	Mesothelial cells	Mesothelial cells_LCP	NECTIN3	NECTIN2	1.47475e-07	0.000520232	NECTIN3_NECTIN2	NECTIN3 - NECTIN2	NECTIN	Cell-Cell Contact	PMID: 23027581
LCP	Pleural cancer cells	Pleural cancer cells	Mesothelial cells/NRP2_PLXNA4	Mesothelial cells	Mesothelial cells_LCP	SEMA3B	NRP2_PLXNA4	1.2228e-07	0.000342475	0	SEMA3B_NRP2_PLXNA4	SEMA3B - NRP2_PLXNA4	SEMA3	Secreted Signaling	PMID: 27533782
LCP	Pleural cancer cells	Pleural cancer cells	Mesothelial cells/PVR	Mesothelial cells	Mesothelial cells_LCP	NECTIN3	PVR	7.37374e-08	0	NECTIN3_PVR	NECTIN3 - PVR	NECTIN	Cell-Cell Contact	PMID: 23027581
LCP	Pleural cancer cells	Pleural cancer cells	Mesothelial cells/TGFBR2	Mesothelial cells	Mesothelial cells_LCP	GDF15	TGFBR2	1.29041e-07	0.000390174	0	GDF15_TGFBR2	GDF15 - TGFBR2	GDF	Secreted Signaling	KEGG: hsa04350
LCP	Pleural cancer cells	Pleural cancer cells	Mesothelial cells/VCAM1	Mesothelial cells	Mesothelial cells_LCP	ITGA9_ITGB1	VCAM1	1.47475e-07	0.000520232	ITGA9_ITGB1_VCAM1	ITGA9_ITGB1 - VCAM1	VCAM	Cell-Cell Contact	KEGG: hsa04514
LCP	Pleural cancer cells	Pleural cancer cells	Pleural cancer cells/CADM1	Pleural cancer cells	Pleural cancer cells	CADM1	CADM1	7.37374e-08	0	CADM1_CADM1	CADM1 - CADM1	CADM	Cell-Cell Contact	PMID: 24503895
LCP	Pleural cancer cells	Pleural cancer cells	Pleural cancer cells/CD44	Pleural cancer cells	Pleural cancer cells	LGALS9	CD44	5.89899e-07	0.00364162	0	LGALS9_CD44	LGALS9 - CD44	GALECTIN	Secreted Signaling	PMID: 25065622
LCP	Pleural cancer cells	Pleural cancer cells	Pleural cancer cells/CD44	Pleural cancer cells	Pleural cancer cells	LAMB2	CD44	5.89899e-07	0.00364162	LAMB2_CD44	LAMB2 - CD44	LAMININ	ECM-Receptor	KEGG: hsa04512
LCP	Pleural cancer cells	Pleural cancer cells	Pleural cancer cells/CD44	Pleural cancer cells	Pleural cancer cells	LAMB3	CD44	5.89899e-07	0.00364162	LAMB3_CD44	LAMB3 - CD44	LAMININ	ECM-Receptor	KEGG: hsa04512
LCP	Pleural cancer cells	Pleural cancer cells	Pleural cancer cells/CD74	Pleural cancer cells	Pleural cancer cells	APP	CD74	3.83433e-06	0.0265317	APP_CD74	APP - CD74	APP	Cell-Cell Contact	PMID: 19849849
LCP	Pleural cancer cells	Pleural cancer cells	Pleural cancer cells/CD74_CD44	Pleural cancer cells	Pleural cancer cells	MIF	CD74_CD44	8.49662e-05	0.598933	0	MIF_CD74_CD44	MIF - CD74_CD44	MIF	Secreted Signaling	PMID: 29637711; PMID: 26175090
LCP	Pleural cancer cells	Pleural cancer cells	Pleural cancer cells/CD99	Pleural cancer cells	Pleural cancer cells	CD99	CD99	7.37374e-08	0	CD99_CD99	CD99 - CD99	CD99	Cell-Cell Contact	KEGG: hsa04514
LCP	Pleural cancer cells	Pleural cancer cells	Pleural cancer cells/CDH1	Pleural cancer cells	Pleural cancer cells	CDH1	CDH1	7.37374e-08	0	CDH1_CDH1	CDH1 - CDH1	CDH	Cell-Cell Contact	KEGG: hsa04514
LCP	Pleural cancer cells	Pleural cancer cells	Pleural cancer cells/DAG1	Pleural cancer cells	Pleural cancer cells	AGRN	DAG1	7.37374e-08	0	AGRN_DAG1	AGRN - DAG1	AGRN	ECM-Receptor	KEGG: hsa04512
LCP	Pleural cancer cells	Pleural cancer cells	Pleural cancer cells/DAG1	Pleural cancer cells	Pleural cancer cells	LAMB2	DAG1	7.37374e-08	0	LAMB2_DAG1	LAMB2 - DAG1	LAMININ	ECM-Receptor	KEGG: hsa04512
LCP	Pleural cancer cells	Pleural cancer cells	Pleural cancer cells/DAG1	Pleural cancer cells	Pleural cancer cells	LAMB3	DAG1	7.37374e-08	0	LAMB3_DAG1	LAMB3 - DAG1	LAMININ	ECM-Receptor	KEGG: hsa04512
LCP	Pleural cancer cells	Pleural cancer cells	Pleural cancer cells/EGFR	Pleural cancer cells	Pleural cancer cells	AREG	EGFR	8.84841e-06	0.0619071	0	AREG_EGFR	AREG - EGFR	EGF	Secreted Signaling	KEGG: hsa04012
LCP	Pleural cancer cells	Pleural cancer cells	Pleural cancer cells/EGFR	Pleural cancer cells	Pleural cancer cells	SPINK1	EGFR	1.88764e-05	0.132657	SPINK1_EGFR	SPINK1 - EGFR	SELENOP	Secreted Signaling	KEGG: hsa04514_false
LCP	Pleural cancer cells	Pleural cancer cells	Pleural cancer cells/EGFR_ERBB2	Pleural cancer cells	Pleural cancer cells	AREG	EGFR_ERBB2	4.42423e-06	0.0306936	0	AREG_EGFR_ERBB2	AREG - EGFR_ERBB2	EGF	Secreted Signaling	KEGG: hsa04012
LCP	Pleural cancer cells	Pleural cancer cells	Pleural cancer cells/F11R	Pleural cancer cells	Pleural cancer cells	F11R	F11R	1.1798e-06	0.00780347	F11R_F11R	F11R - F11R	JAM	Cell-Cell Contact	KEGG: hsa04514
LCP	Pleural cancer cells	Pleural cancer cells	Pleural cancer cells/ITGA2_ITGB1	Pleural cancer cells	Pleural cancer cells	LAMB2	ITGA2_ITGB1	1.47475e-07	0.000520232	0	LAMB2_ITGA2_ITGB1	LAMB2 - ITGA2_ITGB1	LAMININ	ECM-Receptor	KEGG: hsa04512
LCP	Pleural cancer cells	Pleural cancer cells	Pleural cancer cells/ITGA2_ITGB1	Pleural cancer cells	Pleural cancer cells	LAMB3	ITGA2_ITGB1	1.47475e-07	0.000520232	0	LAMB3_ITGA2_ITGB1	LAMB3 - ITGA2_ITGB1	LAMININ	ECM-Receptor	KEGG: hsa04512
LCP	Pleural cancer cells	Pleural cancer cells	Pleural cancer cells/ITGA2_ITGB1	Pleural cancer cells	Pleural cancer cells	CDH1	ITGA2_ITGB1	1.47475e-07	0.000520232	CDH1_ITGA1_ITGB1	CDH1 - ITGA2_ITGB1	CDH1	Cell-Cell Contact	PMID: 12392763
LCP	Pleural cancer cells	Pleural cancer cells	Pleural cancer cells/ITGA3_ITGB1	Pleural cancer cells	Pleural cancer cells	LAMB2	ITGA3_ITGB1	2.9495e-07	0.0015607	0	LAMB2_ITGA3_ITGB1	LAMB2 - ITGA3_ITGB1	LAMININ	ECM-Receptor	KEGG: hsa04512
LCP	Pleural cancer cells	Pleural cancer cells	Pleural cancer cells/ITGA3_ITGB1	Pleural cancer cells	Pleural cancer cells	LAMB3	ITGA3_ITGB1	2.9495e-07	0.0015607	0	LAMB3_ITGA3_ITGB1	LAMB3 - ITGA3_ITGB1	LAMININ	ECM-Receptor	KEGG: hsa04512
LCP	Pleural cancer cells	Pleural cancer cells	Pleural cancer cells/ITGA9_ITGB1	Pleural cancer cells	Pleural cancer cells	SPP1	ITGA9_ITGB1	5.89899e-07	0.00364162	0	SPP1_ITGA9_ITGB1	SPP1 - ITGA9_ITGB1	SPP1	Secreted Signaling	PMID: 21907263
LCP	Pleural cancer cells	Pleural cancer cells	Pleural cancer cells/ITGA9_ITGB1	Pleural cancer cells	Pleural cancer cells	LAMB2	ITGA9_ITGB1	1.47475e-07	0.000520232	LAMB2_ITGA9_ITGB1	LAMB2 - ITGA9_ITGB1	LAMININ	ECM-Receptor	KEGG: hsa04512
LCP	Pleural cancer cells	Pleural cancer cells	Pleural cancer cells/ITGA9_ITGB1	Pleural cancer cells	Pleural cancer cells	LAMB3	ITGA9_ITGB1	1.47475e-07	0.000520232	LAMB3_ITGA9_ITGB1	LAMB3 - ITGA9_ITGB1	LAMININ	ECM-Receptor	KEGG: hsa04512
LCP	Pleural cancer cells	Pleural cancer cells	Pleural cancer cells/ITGAV_ITGB1	Pleural cancer cells	Pleural cancer cells	SPP1	ITGAV_ITGB1	5.89899e-07	0.00364162	0	SPP1_ITGAV_ITGB1	SPP1 - ITGAV_ITGB1	SPP1	Secreted Signaling	PMID: 21907263
LCP	Pleural cancer cells	Pleural cancer cells	Pleural cancer cells/ITGAV_ITGB6	Pleural cancer cells	Pleural cancer cells	SPP1	ITGAV_ITGB6	2.9495e-07	0.0015607	0	SPP1_ITGAV_ITGB6	SPP1 - ITGAV_ITGB6	SPP1	Secreted Signaling	PMID: 21907263
LCP	Pleural cancer cells	Pleural cancer cells	Pleural cancer cells/KDR	Pleural cancer cells	Pleural cancer cells	VEGFA	KDR	5.90466e-07	0.00364562	0	VEGFA_VEGFR2	VEGFA - KDR	VEGF	Secreted Signaling	KEGG: hsa04370; PMID: 16633338
LCP	Pleural cancer cells	Pleural cancer cells	Pleural cancer cells/MPZL1	Pleural cancer cells	Pleural cancer cells	MPZL1	MPZL1	7.37374e-08	0	MPZL1_MPZL1	MPZL1 - MPZL1	MPZ	Cell-Cell Contact	KEGG: hsa04514
LCP	Pleural cancer cells	Pleural cancer cells	Pleural cancer cells/NCL	Pleural cancer cells	Pleural cancer cells	MDK	NCL	6.7838e-06	0.0473408	0	MDK_NCL	MDK - NCL	MK	Secreted Signaling	PMID: 28356350
LCP	Pleural cancer cells	Pleural cancer cells	Pleural cancer cells/NECTIN2	Pleural cancer cells	Pleural cancer cells	NECTIN3	NECTIN2	7.37374e-08	0	NECTIN3_NECTIN2	NECTIN3 - NECTIN2	NECTIN	Cell-Cell Contact	PMID: 23027581
LCP	Pleural cancer cells	Pleural cancer cells	Pleural cancer cells/OCLN	Pleural cancer cells	Pleural cancer cells	OCLN	OCLN	7.37374e-08	0	OCLN_OCLN	OCLN - OCLN	OCLN	Cell-Cell Contact	KEGG: hsa04514
LCP	Pleural cancer cells	Pleural cancer cells	Pleural cancer cells/SDC1	Pleural cancer cells	Pleural cancer cells	MDK	SDC1	4.23972e-05	0.298601	0	MDK_SDC1	MDK - SDC1	MK	Secreted Signaling	PMID: 28356350
LCP	Pleural cancer cells	Pleural cancer cells	Pleural cancer cells/SDC4	Pleural cancer cells	Pleural cancer cells	MDK	SDC4	6.7838e-06	0.0473408	0	MDK_SDC4	MDK - SDC4	MK	Secreted Signaling	PMID: 28356350
LCP	Pleural cancer cells	Pleural cancer cells	Pleural cancer cells/TGFBR2	Pleural cancer cells	Pleural cancer cells	GDF15	TGFBR2	7.37374e-08	0	0	GDF15_TGFBR2	GDF15 - TGFBR2	GDF	Secreted Signaling	KEGG: hsa04350
LCP	Pleural cancer cells	Pleural cancer cells	IFN-TAMs/CD44	IFN-TAMs	IFN-TAMs_LCP	LAMB2	CD44	1.69596e-06	0.0027235	0	LAMB2_CD44	LAMB2 - CD44	LAMININ	ECM-Receptor	KEGG: hsa04512
LCP	Pleural cancer cells	Pleural cancer cells	IFN-TAMs/CD44	IFN-TAMs	IFN-TAMs_LCP	LAMB3	CD44	1.69596e-06	0.0027235	0	LAMB3_CD44	LAMB3 - CD44	LAMININ	ECM-Receptor	KEGG: hsa04512
LCP	Pleural cancer cells	Pleural cancer cells	IFN-TAMs/CD44	IFN-TAMs	IFN-TAMs_LCP	LGALS9	CD44	1.69596e-06	0.0027235	0	LGALS9_CD44	LGALS9 - CD44	GALECTIN	Secreted Signaling	PMID: 25065622
LCP	Pleural cancer cells	Pleural cancer cells	IFN-TAMs/CD74	IFN-TAMs	IFN-TAMs_LCP	APP	CD74	6.5622e-05	0.110047	0	APP_CD74	APP - CD74	APP	Cell-Cell Contact	PMID: 19849849
LCP	Pleural cancer cells	Pleural cancer cells	IFN-TAMs/CD74_CD44	IFN-TAMs	IFN-TAMs_LCP	MIF	CD74_CD44	0.000595712	1	0	MIF_CD74_CD44	MIF - CD74_CD44	MIF	Secreted Signaling	PMID: 29637711; PMID: 26175090
LCP	Pleural cancer cells	Pleural cancer cells	IFN-TAMs/CD74_CXCR4	IFN-TAMs	IFN-TAMs_LCP	MIF	CD74_CXCR4	0.000124273	0.208515	0	MIF_CD74_CXCR4	MIF - CD74_CXCR4	MIF	Secreted Signaling	PMID: 29637711; PMID: 24760155
LCP	Pleural cancer cells	Pleural cancer cells	IFN-TAMs/CD99	IFN-TAMs	IFN-TAMs_LCP	CD99	CD99	2.9495e-07	0.000371387	0	CD99_CD99	CD99 - CD99	CD99	Cell-Cell Contact	KEGG: hsa04514
LCP	Pleural cancer cells	Pleural cancer cells	IFN-TAMs/FLT1	IFN-TAMs	IFN-TAMs_LCP	VEGFA	FLT1	5.89899e-07	0.000866569	0	VEGFA_VEGFR1	VEGFA - FLT1	VEGF	Secreted Signaling	KEGG: hsa04370; PMID: 16633338
LCP	Pleural cancer cells	Pleural cancer cells	IFN-TAMs/FLT1	IFN-TAMs	IFN-TAMs_LCP	VEGFB	FLT1	3.68687e-07	0.000495182	0	VEGFB_VEGFR1	VEGFB - FLT1	VEGF	Secreted Signaling	KEGG: hsa04370; PMID: 16633338
LCP	Pleural cancer cells	Pleural cancer cells	IFN-TAMs/FPR1	IFN-TAMs	IFN-TAMs_LCP	ANXA1	FPR1	5.89896e-06	0.00977979	0	ANXA1_FPR1	ANXA1 - FPR1	ANNEXIN	Secreted Signaling	PMID: 23230437
LCP	Pleural cancer cells	Pleural cancer cells	IFN-TAMs/FPR2	IFN-TAMs	IFN-TAMs_LCP	ANXA1	FPR2	3.68687e-07	0.000495182	0	ANXA1_FPR2	ANXA1 - FPR2	ANNEXIN	Secreted Signaling	PMID: 23230437
LCP	Pleural cancer cells	Pleural cancer cells	IFN-TAMs/FPR2_LXA4	IFN-TAMs	IFN-TAMs_LCP	ANXA1	FPR2_LXA4	5.21402e-07	0.000751571	0	ANXA1_FPR2_LXA4	ANXA1 - FPR2_LXA4	ANXA1	Cell-Cell Contact	PMID: 22610094
LCP	Pleural cancer cells	Pleural cancer cells	IFN-TAMs/HAVCR2	IFN-TAMs	IFN-TAMs_LCP	LGALS9	HAVCR2	7.37374e-08	0	0	LGALS9_HAVCR2	LGALS9 - HAVCR2	GALECTIN	Secreted Signaling	PMID: 27192565
LCP	Pleural cancer cells	Pleural cancer cells	IFN-TAMs/ITGA4_ITGB1	IFN-TAMs	IFN-TAMs_LCP	MDK	ITGA4_ITGB1	1.01757e-05	0.0169598	0	MDK_ITGA4_ITGB1	MDK - ITGA4_ITGB1	MK	Secreted Signaling	PMID: 28356350
LCP	Pleural cancer cells	Pleural cancer cells	IFN-TAMs/ITGA4_ITGB1	IFN-TAMs	IFN-TAMs_LCP	SPP1	ITGA4_ITGB1	1.7697e-06	0.00284729	0	SPP1_ITGA4_ITGB1	SPP1 - ITGA4_ITGB1	SPP1	Secreted Signaling	PMID: 21907263
LCP	Pleural cancer cells	Pleural cancer cells	IFN-TAMs/ITGA5_ITGB1	IFN-TAMs	IFN-TAMs_LCP	NAMPT	ITGA5_ITGB1	2.21212e-07	0.000247591	0	NAMPT_ITGA5_ITGB1	NAMPT - ITGA5_ITGB1	VISFATIN	Secreted Signaling	PMID: 28490838
LCP	Pleural cancer cells	Pleural cancer cells	IFN-TAMs/ITGA5_ITGB1	IFN-TAMs	IFN-TAMs_LCP	SPP1	ITGA5_ITGB1	8.84848e-07	0.00136175	0	SPP1_ITGA5_ITGB1	SPP1 - ITGA5_ITGB1	SPP1	Secreted Signaling	PMID: 21907263
LCP	Pleural cancer cells	Pleural cancer cells	IFN-TAMs/ITGAL	IFN-TAMs	IFN-TAMs_LCP	ICAM1	ITGAL	2.65454e-06	0.00433283	0	ICAM1_ITGAL	ICAM1 - ITGAL	ICAM	Cell-Cell Contact	PMID: 23602662
LCP	Pleural cancer cells	Pleural cancer cells	IFN-TAMs/ITGAL_ITGB2	IFN-TAMs	IFN-TAMs_LCP	F11R	ITGAL_ITGB2	3.3887e-06	0.0055654	0	JAM1_ITGAL_ITGB2	F11R - ITGAL_ITGB2	JAM	Cell-Cell Contact	PMID: 11812992
LCP	Pleural cancer cells	Pleural cancer cells	IFN-TAMs/ITGAL_ITGB2	IFN-TAMs	IFN-TAMs_LCP	ICAM1	ITGAL_ITGB2	7.62455e-06	0.0126768	0	ICAM1_ITGAL_ITGB2	ICAM1 - ITGAL_ITGB2	ICAM	Cell-Cell Contact	KEGG: hsa04514
LCP	Pleural cancer cells	Pleural cancer cells	IFN-TAMs/ITGAM_ITGB2	IFN-TAMs	IFN-TAMs_LCP	ICAM1	ITGAM_ITGB2	1.07827e-05	0.017979	0	ICAM1_ITGAM_ITGB2	ICAM1 - ITGAM_ITGB2	ICAM	Cell-Cell Contact	KEGG: hsa04514
LCP	Pleural cancer cells	Pleural cancer cells	IFN-TAMs/ITGAX_ITGB2	IFN-TAMs	IFN-TAMs_LCP	ICAM1	ITGAX_ITGB2	3.81229e-06	0.00627654	0	ICAM1_ITGAX_ITGB2	ICAM1 - ITGAX_ITGB2	ICAM	Cell-Cell Contact	PMID: 16252253
LCP	Pleural cancer cells	Pleural cancer cells	IFN-TAMs/LRP1	IFN-TAMs	IFN-TAMs_LCP	MDK	LRP1	1.35675e-05	0.0226543	0	MDK_LRP1	MDK - LRP1	MK	Secreted Signaling	PMID: 28356350
LCP	Pleural cancer cells	Pleural cancer cells	IFN-TAMs/NCL	IFN-TAMs	IFN-TAMs_LCP	MDK	NCL	1.52634e-05	0.0255015	0	MDK_NCL	MDK - NCL	MK	Secreted Signaling	PMID: 28356350
LCP	Pleural cancer cells	Pleural cancer cells	IFN-TAMs/NECTIN2	IFN-TAMs	IFN-TAMs_LCP	NECTIN3	NECTIN2	7.37374e-08	0	0	NECTIN3_NECTIN2	NECTIN3 - NECTIN2	NECTIN	Cell-Cell Contact	PMID: 23027581
LCP	Pleural cancer cells	Pleural cancer cells	IFN-TAMs/PILRA	IFN-TAMs	IFN-TAMs_LCP	CD99	PILRA	2.21212e-07	0.000247591	0	CD99_PILRA	CD99 - PILRA	CD99	Cell-Cell Contact	PMID: 18234675
LCP	Pleural cancer cells	Pleural cancer cells	IFN-TAMs/PTPRC	IFN-TAMs	IFN-TAMs_LCP	LGALS9	PTPRC	3.09696e-06	0.0050756	0	LGALS9_CD45	LGALS9 - PTPRC	GALECTIN	Secreted Signaling	PMID: 30120235
LCP	Pleural cancer cells	Pleural cancer cells	IFN-TAMs/SPN	IFN-TAMs	IFN-TAMs_LCP	ICAM1	SPN	6.63637e-07	0.000990364	0	ICAM1_SPN	ICAM1 - SPN	ICAM	Cell-Cell Contact	PMID: 1683685
LCP	Pleural cancer cells	Pleural cancer cells	IFN-TAMs/TGFbR1_R2	IFN-TAMs	IFN-TAMs_LCP	TGFB1	TGFbR1_R2	1.47475e-07	0.000123796	0	TGFB1_TGFBR1_TGFBR2	TGFB1 - TGFbR1_R2	TGFb	Secreted Signaling	KEGG: hsa04350
LCP	Pleural cancer cells	Pleural cancer cells	IFN-TAMs/TGFBR2	IFN-TAMs	IFN-TAMs_LCP	GDF15	TGFBR2	2.9495e-07	0.000371387	0	GDF15_TGFBR2	GDF15 - TGFBR2	GDF	Secreted Signaling	KEGG: hsa04350
LCP	Pleural cancer cells	Pleural cancer cells	LA-TAMs/CD44	LA-TAMs	LA-TAMs_LCP	LAMB2	CD44	2.9495e-07	0.000371387	0	LAMB2_CD44	LAMB2 - CD44	LAMININ	ECM-Receptor	KEGG: hsa04512
LCP	Pleural cancer cells	Pleural cancer cells	LA-TAMs/CD44	LA-TAMs	LA-TAMs_LCP	LAMB3	CD44	2.9495e-07	0.000371387	0	LAMB3_CD44	LAMB3 - CD44	LAMININ	ECM-Receptor	KEGG: hsa04512
LCP	Pleural cancer cells	Pleural cancer cells	LA-TAMs/CD74	LA-TAMs	LA-TAMs_LCP	APP	CD74	1.68119e-05	0.0281011	0	APP_CD74	APP - CD74	APP	Cell-Cell Contact	PMID: 19849849
LCP	Pleural cancer cells	Pleural cancer cells	LA-TAMs/CD74_CD44	LA-TAMs	LA-TAMs_LCP	MIF	CD74_CD44	0.0001258	0.211077	0	MIF_CD74_CD44	MIF - CD74_CD44	MIF	Secreted Signaling	PMID: 29637711; PMID: 26175090
LCP	Pleural cancer cells	Pleural cancer cells	LA-TAMs/CD99	LA-TAMs	LA-TAMs_LCP	CD99	CD99	7.37374e-08	0	0	CD99_CD99	CD99 - CD99	CD99	Cell-Cell Contact	KEGG: hsa04514
LCP	Pleural cancer cells	Pleural cancer cells	LA-TAMs/FPR1	LA-TAMs	LA-TAMs_LCP	ANXA1	FPR1	3.68687e-07	0.000495182	0	ANXA1_FPR1	ANXA1 - FPR1	ANNEXIN	Secreted Signaling	PMID: 23230437
LCP	Pleural cancer cells	Pleural cancer cells	LA-TAMs/ITGAM_ITGB2	LA-TAMs	LA-TAMs_LCP	ICAM1	ITGAM_ITGB2	2.39277e-06	0.00389336	0	ICAM1_ITGAM_ITGB2	ICAM1 - ITGAM_ITGB2	ICAM	Cell-Cell Contact	KEGG: hsa04514
LCP	Pleural cancer cells	Pleural cancer cells	LA-TAMs/LRP1	LA-TAMs	LA-TAMs_LCP	MDK	LRP1	1.69596e-06	0.0027235	0	MDK_LRP1	MDK - LRP1	MK	Secreted Signaling	PMID: 28356350
LCP	Pleural cancer cells	Pleural cancer cells	LA-TAMs/PILRA	LA-TAMs	LA-TAMs_LCP	CD99	PILRA	7.37374e-08	0	0	CD99_PILRA	CD99 - PILRA	CD99	Cell-Cell Contact	PMID: 18234675
LCP	Pleural cancer cells	Pleural cancer cells	LA-TAMs/PTPRC	LA-TAMs	LA-TAMs_LCP	LGALS9	PTPRC	2.76515e-07	0.000340438	0	LGALS9_CD45	LGALS9 - PTPRC	GALECTIN	Secreted Signaling	PMID: 30120235
LCP	LA-TAMs	LA-TAMs_LCP	Mesothelial cells/CAP1	Mesothelial cells	Mesothelial cells_LCP	RETN	CAP1	1.69596e-06	0.00570201	0	RETN_CAP1	RETN - CAP1	RESISTIN	Secreted Signaling	PMID: 30809105
LCP	IFN-TAMs	IFN-TAMs_LCP	Mesothelial cells/CD44	Mesothelial cells	Mesothelial cells_LCP	LGALS9	CD44	8.99589e-06	0.0310725	0	LGALS9_CD44	LGALS9 - CD44	GALECTIN	Secreted Signaling	PMID: 25065622
LCP	LA-TAMs	LA-TAMs_LCP	Mesothelial cells/CD44	Mesothelial cells	Mesothelial cells_LCP	LGALS9	CD44	1.12449e-06	0.00371592	0.01	LGALS9_CD44	LGALS9 - CD44	GALECTIN	Secreted Signaling	PMID: 25065622
LCP	LA-TAMs	LA-TAMs_LCP	Mesothelial cells/CD44	Mesothelial cells	Mesothelial cells_LCP	SPP1	CD44	0.000287788	1	0	SPP1_CD44	SPP1 - CD44	SPP1	Secreted Signaling	PMID: 21907263
LCP	IFN-TAMs	IFN-TAMs_LCP	Mesothelial cells/CD55	Mesothelial cells	Mesothelial cells_LCP	ADGRE5	CD55	8.84848e-07	0.00288304	0	ADGRE5_CD55	ADGRE5 - CD55	ADGRE5	Cell-Cell Contact	PMID: 11297558
LCP	IFN-TAMs	IFN-TAMs_LCP	Mesothelial cells/CD99	Mesothelial cells	Mesothelial cells_LCP	CD99	CD99	3.53938e-06	0.0121087	0	CD99_CD99	CD99 - CD99	CD99	Cell-Cell Contact	KEGG: hsa04514
LCP	LA-TAMs	LA-TAMs_LCP	Mesothelial cells/CD99	Mesothelial cells	Mesothelial cells_LCP	CD99	CD99	8.84848e-07	0.00288304	0	CD99_CD99	CD99 - CD99	CD99	Cell-Cell Contact	KEGG: hsa04514
LCP	IFN-TAMs	IFN-TAMs_LCP	Mesothelial cells/DSG2	Mesothelial cells	Mesothelial cells_LCP	DSC2	DSG2	5.71465e-07	0.00179389	0	DSC2_DSG2	DSC2 - DSG2	DESMOSOME	Cell-Cell Contact	PMID: 27298358
LCP	LA-TAMs	LA-TAMs_LCP	Mesothelial cells/EGFR	Mesothelial cells	Mesothelial cells_LCP	HBEGF	EGFR	3.50253e-07	0.00102508	0	HBEGF_EGFR	HBEGF - EGFR	EGF	Secreted Signaling	KEGG: hsa04012
LCP	LA-TAMs	LA-TAMs_LCP	Mesothelial cells/EGFR_ERBB2	Mesothelial cells	Mesothelial cells_LCP	HBEGF	EGFR_ERBB2	1.39176e-07	0.000291497	0	HBEGF_EGFR_ERBB2	HBEGF - EGFR_ERBB2	EGF	Secreted Signaling	KEGG: hsa04012
LCP	IFN-TAMs	IFN-TAMs_LCP	Mesothelial cells/ICAM1	Mesothelial cells	Mesothelial cells_LCP	ITGB2	ICAM1	4.86665e-06	0.0167216	0	ITGB2_ICAM1	ITGB2 - ICAM1	ITGB2	Cell-Cell Contact	KEGG: hsa04514
LCP	LA-TAMs	LA-TAMs_LCP	Mesothelial cells/ICAM1	Mesothelial cells	Mesothelial cells_LCP	ITGB2	ICAM1	1.91717e-06	0.00647082	0.01	ITGB2_ICAM1	ITGB2 - ICAM1	ITGB2	Cell-Cell Contact	KEGG: hsa04514
LCP	IFN-TAMs	IFN-TAMs_LCP	Mesothelial cells/ITGA5_ITGB1	Mesothelial cells	Mesothelial cells_LCP	NAMPT	ITGA5_ITGB1	8.73867e-06	0.0301786	0	NAMPT_ITGA5_ITGB1	NAMPT - ITGA5_ITGB1	VISFATIN	Secreted Signaling	PMID: 28490838
LCP	LA-TAMs	LA-TAMs_LCP	Mesothelial cells/ITGA5_ITGB1	Mesothelial cells	Mesothelial cells_LCP	NAMPT	ITGA5_ITGB1	1.31905e-06	0.0043921	0	NAMPT_ITGA5_ITGB1	NAMPT - ITGA5_ITGB1	VISFATIN	Secreted Signaling	PMID: 28490838
LCP	IFN-TAMs	IFN-TAMs_LCP	Mesothelial cells/ITGA5_ITGB1	Mesothelial cells	Mesothelial cells_LCP	SPP1	ITGA5_ITGB1	3.29764e-07	0.000953873	0	SPP1_ITGA5_ITGB1	SPP1 - ITGA5_ITGB1	SPP1	Secreted Signaling	PMID: 21907263
LCP	LA-TAMs	LA-TAMs_LCP	Mesothelial cells/ITGA5_ITGB1	Mesothelial cells	Mesothelial cells_LCP	SPP1	ITGA5_ITGB1	8.44124e-05	0.293179	0	SPP1_ITGA5_ITGB1	SPP1 - ITGA5_ITGB1	SPP1	Secreted Signaling	PMID: 21907263
LCP	LA-TAMs	LA-TAMs_LCP	Mesothelial cells/ITGAV_ITGB1	Mesothelial cells	Mesothelial cells_LCP	SPP1	ITGAV_ITGB1	8.44124e-05	0.293179	0	SPP1_ITGAV_ITGB1	SPP1 - ITGAV_ITGB1	SPP1	Secreted Signaling	PMID: 21907263
LCP	IFN-TAMs	IFN-TAMs_LCP	Mesothelial cells/ITGAV_ITGB5	Mesothelial cells	Mesothelial cells_LCP	SPP1	ITGAV_ITGB5	7.37374e-08	6.40676e-05	0.02	SPP1_ITGAV_ITGB5	SPP1 - ITGAV_ITGB5	SPP1	Secreted Signaling	PMID: 21907263
LCP	LA-TAMs	LA-TAMs_LCP	Mesothelial cells/ITGAV_ITGB5	Mesothelial cells	Mesothelial cells_LCP	SPP1	ITGAV_ITGB5	1.88764e-05	0.0654118	0	SPP1_ITGAV_ITGB5	SPP1 - ITGAV_ITGB5	SPP1	Secreted Signaling	PMID: 21907263
LCP	IFN-TAMs	IFN-TAMs_LCP	Mesothelial cells/PARD3	Mesothelial cells	Mesothelial cells_LCP	GZMA	PARD3	5.53031e-08	0	0	GZMA_PARD3	GZMA - PARD3	PARs	Secreted Signaling	KEGG: hsa04080
LCP	IFN-TAMs	IFN-TAMs_LCP	Mesothelial cells/PLXNA4	Mesothelial cells	Mesothelial cells_LCP	SEMA6B	PLXNA4	7.37374e-08	6.40676e-05	0	SEMA6B_PLXNA4	SEMA6B - PLXNA4	SEMA6	Cell-Cell Contact	PMID: 27533782
LCP	IFN-TAMs	IFN-TAMs_LCP	Mesothelial cells/PLXNB1	Mesothelial cells	Mesothelial cells_LCP	SEMA4A	PLXNB1	7.37374e-08	6.40676e-05	0	SEMA4A_PLXNB1	SEMA4A - PLXNB1	SEMA4	Cell-Cell Contact	PMID: 27533782
LCP	IFN-TAMs	IFN-TAMs_LCP	Mesothelial cells/PLXNB1	Mesothelial cells	Mesothelial cells_LCP	SEMA4D	PLXNB1	2.21212e-07	0.000576609	0	SEMA4D_PLXNB1	SEMA4D - PLXNB1	SEMA4	Cell-Cell Contact	PMID: 27533782
LCP	IFN-TAMs	IFN-TAMs_LCP	Mesothelial cells/PLXNB2	Mesothelial cells	Mesothelial cells_LCP	SEMA4A	PLXNB2	2.21212e-07	0.000576609	0	SEMA4A_PLXNB2	SEMA4A - PLXNB2	SEMA4	Cell-Cell Contact	PMID: 27533782
LCP	IFN-TAMs	IFN-TAMs_LCP	Mesothelial cells/PLXNB2	Mesothelial cells	Mesothelial cells_LCP	SEMA4D	PLXNB2	6.63637e-07	0.00211423	0	SEMA4D_PLXNB2	SEMA4D - PLXNB2	SEMA4	Cell-Cell Contact	PMID: 27533782
LCP	IFN-TAMs	IFN-TAMs_LCP	Mesothelial cells/PODXL	Mesothelial cells	Mesothelial cells_LCP	SELL	PODXL	2.9495e-07	0.000832879	0	SELL_PODXL	SELL - PODXL	SELL	Cell-Cell Contact	PMID: 22814396
LCP	IFN-TAMs	IFN-TAMs_LCP	Mesothelial cells/TNFRSF12A	Mesothelial cells	Mesothelial cells_LCP	TNFSF12	TNFRSF12A	6.08333e-07	0.00192203	0	TNFSF12_TNFRSF12A	TNFSF12 - TNFRSF12A	TWEAK	Secreted Signaling	KEGG: hsa04060
LCP	IFN-TAMs	IFN-TAMs_LCP	Mesothelial cells/VCAM1	Mesothelial cells	Mesothelial cells_LCP	ITGA4_ITGB1	VCAM1	4.42424e-07	0.00134542	0	ITGA4_ITGB1_VCAM1	ITGA4_ITGB1 - VCAM1	VCAM	Cell-Cell Contact	KEGG: hsa04514
LCP	LA-TAMs	LA-TAMs_LCP	Pleural cancer cells/CAP1	Pleural cancer cells	Pleural cancer cells	RETN	CAP1	5.5303e-07	0.00172982	0	RETN_CAP1	RETN - CAP1	RESISTIN	Secreted Signaling	PMID: 30809105
LCP	IFN-TAMs	IFN-TAMs_LCP	Pleural cancer cells/CD44	Pleural cancer cells	Pleural cancer cells	LGALS9	CD44	4.71917e-06	0.016209	0	LGALS9_CD44	LGALS9 - CD44	GALECTIN	Secreted Signaling	PMID: 25065622
LCP	LA-TAMs	LA-TAMs_LCP	Pleural cancer cells/CD44	Pleural cancer cells	Pleural cancer cells	LGALS9	CD44	5.89899e-07	0.00185796	0	LGALS9_CD44	LGALS9 - CD44	GALECTIN	Secreted Signaling	PMID: 25065622
LCP	LA-TAMs	LA-TAMs_LCP	Pleural cancer cells/CD44	Pleural cancer cells	Pleural cancer cells	SPP1	CD44	0.000150991	0.524571	0	SPP1_CD44	SPP1 - CD44	SPP1	Secreted Signaling	PMID: 21907263
LCP	IFN-TAMs	IFN-TAMs_LCP	Pleural cancer cells/CD55	Pleural cancer cells	Pleural cancer cells	ADGRE5	CD55	2.94949e-06	0.0100586	0	ADGRE5_CD55	ADGRE5 - CD55	ADGRE5	Cell-Cell Contact	PMID: 11297558
LCP	LA-TAMs	LA-TAMs_LCP	Pleural cancer cells/CD55	Pleural cancer cells	Pleural cancer cells	ADGRE5	CD55	7.37374e-07	0.0023705	0	ADGRE5_CD55	ADGRE5 - CD55	ADGRE5	Cell-Cell Contact	PMID: 11297558
LCP	IFN-TAMs	IFN-TAMs_LCP	Pleural cancer cells/CD99	Pleural cancer cells	Pleural cancer cells	CD99	CD99	2.9495e-07	0.000832879	0	CD99_CD99	CD99 - CD99	CD99	Cell-Cell Contact	KEGG: hsa04514
LCP	LA-TAMs	LA-TAMs_LCP	Pleural cancer cells/CD99	Pleural cancer cells	Pleural cancer cells	CD99	CD99	7.37374e-08	6.40676e-05	0	CD99_CD99	CD99 - CD99	CD99	Cell-Cell Contact	KEGG: hsa04514
LCP	IFN-TAMs	IFN-TAMs_LCP	Pleural cancer cells/DSG2	Pleural cancer cells	Pleural cancer cells	DSC2	DSG2	2.9495e-07	0.000832879	0	DSC2_DSG2	DSC2 - DSG2	DESMOSOME	Cell-Cell Contact	PMID: 27298358
LCP	LA-TAMs	LA-TAMs_LCP	Pleural cancer cells/EGFR	Pleural cancer cells	Pleural cancer cells	HBEGF	EGFR	2.9495e-07	0.000832879	0	HBEGF_EGFR	HBEGF - EGFR	EGF	Secreted Signaling	KEGG: hsa04012
LCP	LA-TAMs	LA-TAMs_LCP	Pleural cancer cells/EGFR_ERBB2	Pleural cancer cells	Pleural cancer cells	HBEGF	EGFR_ERBB2	1.47475e-07	0.000320338	0	HBEGF_EGFR_ERBB2	HBEGF - EGFR_ERBB2	EGF	Secreted Signaling	KEGG: hsa04012
LCP	IFN-TAMs	IFN-TAMs_LCP	Pleural cancer cells/ICAM1	Pleural cancer cells	Pleural cancer cells	ITGB2	ICAM1	2.18995e-05	0.0759185	0	ITGB2_ICAM1	ITGB2 - ICAM1	ITGB2	Cell-Cell Contact	KEGG: hsa04514
LCP	LA-TAMs	LA-TAMs_LCP	Pleural cancer cells/ICAM1	Pleural cancer cells	Pleural cancer cells	ITGB2	ICAM1	8.62721e-06	0.0297912	0	ITGB2_ICAM1	ITGB2 - ICAM1	ITGB2	Cell-Cell Contact	KEGG: hsa04514
LCP	IFN-TAMs	IFN-TAMs_LCP	Pleural cancer cells/ITGA9_ITGB1	Pleural cancer cells	Pleural cancer cells	SPP1	ITGA9_ITGB1	1.47475e-07	0.000320338	0	SPP1_ITGA9_ITGB1	SPP1 - ITGA9_ITGB1	SPP1	Secreted Signaling	PMID: 21907263
LCP	LA-TAMs	LA-TAMs_LCP	Pleural cancer cells/ITGA9_ITGB1	Pleural cancer cells	Pleural cancer cells	SPP1	ITGA9_ITGB1	3.77521e-05	0.131013	0	SPP1_ITGA9_ITGB1	SPP1 - ITGA9_ITGB1	SPP1	Secreted Signaling	PMID: 21907263
LCP	IFN-TAMs	IFN-TAMs_LCP	Pleural cancer cells/ITGAV_ITGB1	Pleural cancer cells	Pleural cancer cells	SPP1	ITGAV_ITGB1	1.47475e-07	0.000320338	0	SPP1_ITGAV_ITGB1	SPP1 - ITGAV_ITGB1	SPP1	Secreted Signaling	PMID: 21907263
LCP	LA-TAMs	LA-TAMs_LCP	Pleural cancer cells/ITGAV_ITGB1	Pleural cancer cells	Pleural cancer cells	SPP1	ITGAV_ITGB1	3.77521e-05	0.131013	0	SPP1_ITGAV_ITGB1	SPP1 - ITGAV_ITGB1	SPP1	Secreted Signaling	PMID: 21907263
LCP	IFN-TAMs	IFN-TAMs_LCP	Pleural cancer cells/ITGAV_ITGB6	Pleural cancer cells	Pleural cancer cells	SPP1	ITGAV_ITGB6	7.37374e-08	6.40676e-05	0	SPP1_ITGAV_ITGB6	SPP1 - ITGAV_ITGB6	SPP1	Secreted Signaling	PMID: 21907263
LCP	LA-TAMs	LA-TAMs_LCP	Pleural cancer cells/ITGAV_ITGB6	Pleural cancer cells	Pleural cancer cells	SPP1	ITGAV_ITGB6	1.88764e-05	0.0654118	0	SPP1_ITGAV_ITGB6	SPP1 - ITGAV_ITGB6	SPP1	Secreted Signaling	PMID: 21907263
LCP	IFN-TAMs	IFN-TAMs_LCP	Pleural cancer cells/KDR	Pleural cancer cells	Pleural cancer cells	VEGFA	KDR	7.38082e-08	6.43137e-05	0	VEGFA_VEGFR2	VEGFA - KDR	VEGF	Secreted Signaling	KEGG: hsa04370; PMID: 16633338
LCP	LA-TAMs	LA-TAMs_LCP	Pleural cancer cells/KDR	Pleural cancer cells	Pleural cancer cells	VEGFA	KDR	7.38082e-08	6.43137e-05	0	VEGFA_VEGFR2	VEGFA - KDR	VEGF	Secreted Signaling	KEGG: hsa04370; PMID: 16633338
LCP	IFN-TAMs	IFN-TAMs_LCP	Pleural cancer cells/PARD3	Pleural cancer cells	Pleural cancer cells	GZMA	PARD3	7.37374e-08	6.40676e-05	0	GZMA_PARD3	GZMA - PARD3	PARs	Secreted Signaling	KEGG: hsa04080
LCP	IFN-TAMs	IFN-TAMs_LCP	Pleural cancer cells/PLXNB2	Pleural cancer cells	Pleural cancer cells	SEMA4A	PLXNB2	7.37374e-08	6.40676e-05	0	SEMA4A_PLXNB2	SEMA4A - PLXNB2	SEMA4	Cell-Cell Contact	PMID: 27533782
LCP	IFN-TAMs	IFN-TAMs_LCP	Pleural cancer cells/PLXNB2	Pleural cancer cells	Pleural cancer cells	SEMA4D	PLXNB2	2.21212e-07	0.000576609	0	SEMA4D_PLXNB2	SEMA4D - PLXNB2	SEMA4	Cell-Cell Contact	PMID: 27533782
LCP	IFN-TAMs	IFN-TAMs_LCP	Pleural cancer cells/SORT1	Pleural cancer cells	Pleural cancer cells	GRN	SORT1	2.21212e-06	0.0074959	0	GRN_SORT1	GRN - SORT1	GRN	Secreted Signaling	PMID: 29555433
LCP	LA-TAMs	LA-TAMs_LCP	Pleural cancer cells/SORT1	Pleural cancer cells	Pleural cancer cells	GRN	SORT1	8.11111e-07	0.00262677	0	GRN_SORT1	GRN - SORT1	GRN	Secreted Signaling	PMID: 29555433
LCP	IFN-TAMs	IFN-TAMs_LCP	Pleural cancer cells/TNFRSF12A	Pleural cancer cells	Pleural cancer cells	TNFSF12	TNFRSF12A	7.37374e-08	6.40676e-05	0	TNFSF12_TNFRSF12A	TNFSF12 - TNFRSF12A	TWEAK	Secreted Signaling	KEGG: hsa04060
LCP	Pleural cancer cells	Pleural cancer cells	cDC1/AXL	cDC1	cDC1_LCP	PROS1	AXL	2.9495e-07	0.000437437	0	PROS1_AXL	PROS1 - AXL	PROS	Secreted Signaling	PMID: 29531161
LCP	Pleural cancer cells	Pleural cancer cells	cDC1/CADM1	cDC1	cDC1_LCP	CADM1	CADM1	9.58586e-07	0.00148729	0	CADM1_CADM1	CADM1 - CADM1	CADM	Cell-Cell Contact	PMID: 24503895
LCP	Pleural cancer cells	Pleural cancer cells	cDC1/CD226	cDC1	cDC1_LCP	NECTIN2	CD226	5.89899e-07	0.000904037	0	NECTIN2_CD226	NECTIN2 - CD226	NECTIN	Cell-Cell Contact	KEGG: hsa04514
LCP	Pleural cancer cells	Pleural cancer cells	cDC1/CD44	cDC1	cDC1_LCP	LAMB2	CD44	2.21212e-07	0.000320787	0	LAMB2_CD44	LAMB2 - CD44	LAMININ	ECM-Receptor	KEGG: hsa04512
LCP	Pleural cancer cells	Pleural cancer cells	cDC1/CD44	cDC1	cDC1_LCP	LAMB3	CD44	2.21212e-07	0.000320787	0	LAMB3_CD44	LAMB3 - CD44	LAMININ	ECM-Receptor	KEGG: hsa04512
LCP	Pleural cancer cells	Pleural cancer cells	cDC1/CD74	cDC1	cDC1_LCP	APP	CD74	0.000199936	0.316262	0	APP_CD74	APP - CD74	APP	Cell-Cell Contact	PMID: 19849849
LCP	Pleural cancer cells	Pleural cancer cells	cDC1/CD74_CD44	cDC1	cDC1_LCP	MIF	CD74_CD44	0.000375646	0.594229	0	MIF_CD74_CD44	MIF - CD74_CD44	MIF	Secreted Signaling	PMID: 29637711; PMID: 26175090
LCP	Pleural cancer cells	Pleural cancer cells	cDC1/CD74_CXCR4	cDC1	cDC1_LCP	MIF	CD74_CXCR4	0.000484904	0.767071	0	MIF_CD74_CXCR4	MIF - CD74_CXCR4	MIF	Secreted Signaling	PMID: 29637711; PMID: 24760155
LCP	Pleural cancer cells	Pleural cancer cells	cDC1/CD99	cDC1	cDC1_LCP	CD99	CD99	7.37374e-08	8.74875e-05	0.04	CD99_CD99	CD99 - CD99	CD99	Cell-Cell Contact	KEGG: hsa04514
LCP	Pleural cancer cells	Pleural cancer cells	cDC1/F11R	cDC1	cDC1_LCP	F11R	F11R	5.89899e-07	0.000904037	0	F11R_F11R	F11R - F11R	JAM	Cell-Cell Contact	KEGG: hsa04514
LCP	Pleural cancer cells	Pleural cancer cells	cDC1/HAVCR2	cDC1	cDC1_LCP	LGALS9	HAVCR2	2.9495e-07	0.000437437	0	LGALS9_HAVCR2	LGALS9 - HAVCR2	GALECTIN	Secreted Signaling	PMID: 27192565
LCP	Pleural cancer cells	Pleural cancer cells	cDC1/ITGA4_ITGB1	cDC1	cDC1_LCP	MDK	ITGA4_ITGB1	7.1953e-06	0.0113535	0	MDK_ITGA4_ITGB1	MDK - ITGA4_ITGB1	MK	Secreted Signaling	PMID: 28356350
LCP	Pleural cancer cells	Pleural cancer cells	cDC1/ITGAE_ITGB7	cDC1	cDC1_LCP	CDH1	ITGAE_ITGB7	7.37374e-08	8.74875e-05	0	CDH1_ITGAE_ITGB7	CDH1 - ITGAE_ITGB7	CDH1	Cell-Cell Contact	PMID: 9425167
LCP	Pleural cancer cells	Pleural cancer cells	cDC1/ITGAL	cDC1	cDC1_LCP	ICAM1	ITGAL	6.63637e-07	0.00102069	0	ICAM1_ITGAL	ICAM1 - ITGAL	ICAM	Cell-Cell Contact	PMID: 23602662
LCP	Pleural cancer cells	Pleural cancer cells	cDC1/ITGAL_ITGB2	cDC1	cDC1_LCP	F11R	ITGAL_ITGB2	9.78237e-07	0.00151837	0	JAM1_ITGAL_ITGB2	F11R - ITGAL_ITGB2	JAM	Cell-Cell Contact	PMID: 11812992
LCP	Pleural cancer cells	Pleural cancer cells	cDC1/ITGAL_ITGB2	cDC1	cDC1_LCP	ICAM1	ITGAL_ITGB2	2.20103e-06	0.00345279	0	ICAM1_ITGAL_ITGB2	ICAM1 - ITGAL_ITGB2	ICAM	Cell-Cell Contact	KEGG: hsa04514
LCP	Pleural cancer cells	Pleural cancer cells	cDC1/ITGAX_ITGB2	cDC1	cDC1_LCP	ICAM1	ITGAX_ITGB2	2.20103e-06	0.00345279	0	ICAM1_ITGAX_ITGB2	ICAM1 - ITGAX_ITGB2	ICAM	Cell-Cell Contact	PMID: 16252253
LCP	Pleural cancer cells	Pleural cancer cells	cDC1/NCL	cDC1	cDC1_LCP	MDK	NCL	2.03511e-05	0.0321656	0	MDK_NCL	MDK - NCL	MK	Secreted Signaling	PMID: 28356350
LCP	Pleural cancer cells	Pleural cancer cells	cDC1/PTPRC	cDC1	cDC1_LCP	LGALS9	PTPRC	1.54848e-06	0.00242048	0	LGALS9_CD45	LGALS9 - PTPRC	GALECTIN	Secreted Signaling	PMID: 30120235
LCP	Pleural cancer cells	Pleural cancer cells	cDC1/SDC2	cDC1	cDC1_LCP	MDK	SDC2	1.69596e-06	0.00265378	0	MDK_SDC2	MDK - SDC2	MK	Secreted Signaling	PMID: 28356350
LCP	Pleural cancer cells	Pleural cancer cells	cDC1/SPN	cDC1	cDC1_LCP	ICAM1	SPN	6.63637e-07	0.00102069	0	ICAM1_SPN	ICAM1 - SPN	ICAM	Cell-Cell Contact	PMID: 1683685
LCP	Pleural cancer cells	Pleural cancer cells	cDC1/TGFBR2	cDC1	cDC1_LCP	GDF15	TGFBR2	1.84344e-08	0	0	GDF15_TGFBR2	GDF15 - TGFBR2	GDF	Secreted Signaling	KEGG: hsa04350
LCP	Pleural cancer cells	Pleural cancer cells	cDC2/AXL	cDC2	cDC2_LCP	PROS1	AXL	1.47475e-07	0.000204137	0	PROS1_AXL	PROS1 - AXL	PROS	Secreted Signaling	PMID: 29531161
LCP	Pleural cancer cells	Pleural cancer cells	cDC2/CD226	cDC2	cDC2_LCP	NECTIN2	CD226	7.37374e-08	8.74875e-05	0	NECTIN2_CD226	NECTIN2 - CD226	NECTIN	Cell-Cell Contact	KEGG: hsa04514
LCP	Pleural cancer cells	Pleural cancer cells	cDC2/CD44	cDC2	cDC2_LCP	LAMB2	CD44	3.68687e-07	0.000554087	0	LAMB2_CD44	LAMB2 - CD44	LAMININ	ECM-Receptor	KEGG: hsa04512
LCP	Pleural cancer cells	Pleural cancer cells	cDC2/CD44	cDC2	cDC2_LCP	LAMB3	CD44	3.68687e-07	0.000554087	0	LAMB3_CD44	LAMB3 - CD44	LAMININ	ECM-Receptor	KEGG: hsa04512
LCP	Pleural cancer cells	Pleural cancer cells	cDC2/CD74	cDC2	cDC2_LCP	APP	CD74	6.54008e-05	0.103433	0	APP_CD74	APP - CD74	APP	Cell-Cell Contact	PMID: 19849849
LCP	Pleural cancer cells	Pleural cancer cells	cDC2/CD74_CD44	cDC2	cDC2_LCP	MIF	CD74_CD44	0.000277372	0.438763	0	MIF_CD74_CD44	MIF - CD74_CD44	MIF	Secreted Signaling	PMID: 29637711; PMID: 26175090
LCP	Pleural cancer cells	Pleural cancer cells	cDC2/CD74_CXCR4	cDC2	cDC2_LCP	MIF	CD74_CXCR4	0.000124064	0.196235	0	MIF_CD74_CXCR4	MIF - CD74_CXCR4	MIF	Secreted Signaling	PMID: 29637711; PMID: 24760155
LCP	Pleural cancer cells	Pleural cancer cells	cDC2/CD99	cDC2	cDC2_LCP	CD99	CD99	7.37374e-08	8.74875e-05	0	CD99_CD99	CD99 - CD99	CD99	Cell-Cell Contact	KEGG: hsa04514
LCP	Pleural cancer cells	Pleural cancer cells	cDC2/FPR1	cDC2	cDC2_LCP	ANXA1	FPR1	1.84343e-06	0.00288708	0	ANXA1_FPR1	ANXA1 - FPR1	ANNEXIN	Secreted Signaling	PMID: 23230437
LCP	Pleural cancer cells	Pleural cancer cells	cDC2/HAVCR2	cDC2	cDC2_LCP	LGALS9	HAVCR2	7.37374e-08	8.74875e-05	0	LGALS9_HAVCR2	LGALS9 - HAVCR2	GALECTIN	Secreted Signaling	PMID: 27192565
LCP	Pleural cancer cells	Pleural cancer cells	cDC2/ITGA4_ITGB1	cDC2	cDC2_LCP	MDK	ITGA4_ITGB1	3.39191e-06	0.00533672	0	MDK_ITGA4_ITGB1	MDK - ITGA4_ITGB1	MK	Secreted Signaling	PMID: 28356350
LCP	Pleural cancer cells	Pleural cancer cells	cDC2/ITGA4_ITGB1	cDC2	cDC2_LCP	SPP1	ITGA4_ITGB1	5.89899e-07	0.000904037	0	SPP1_ITGA4_ITGB1	SPP1 - ITGA4_ITGB1	SPP1	Secreted Signaling	PMID: 21907263
LCP	Pleural cancer cells	Pleural cancer cells	cDC2/ITGAM_ITGB2	cDC2	cDC2_LCP	ICAM1	ITGAM_ITGB2	2.39277e-06	0.00375611	0	ICAM1_ITGAM_ITGB2	ICAM1 - ITGAM_ITGB2	ICAM	Cell-Cell Contact	KEGG: hsa04514
LCP	Pleural cancer cells	Pleural cancer cells	cDC2/ITGAX_ITGB2	cDC2	cDC2_LCP	ICAM1	ITGAX_ITGB2	4.78553e-06	0.00754137	0	ICAM1_ITGAX_ITGB2	ICAM1 - ITGAX_ITGB2	ICAM	Cell-Cell Contact	PMID: 16252253
LCP	Pleural cancer cells	Pleural cancer cells	cDC2/NCL	cDC2	cDC2_LCP	MDK	NCL	1.69593e-05	0.0267999	0	MDK_NCL	MDK - NCL	MK	Secreted Signaling	PMID: 28356350
LCP	Pleural cancer cells	Pleural cancer cells	cDC2/PTPRC	cDC2	cDC2_LCP	LGALS9	PTPRC	9.58586e-07	0.00148729	0	LGALS9_CD45	LGALS9 - PTPRC	GALECTIN	Secreted Signaling	PMID: 30120235
LCP	Pleural cancer cells	Pleural cancer cells	cDC2/SPN	cDC2	cDC2_LCP	ICAM1	SPN	6.63637e-07	0.00102069	0	ICAM1_SPN	ICAM1 - SPN	ICAM	Cell-Cell Contact	PMID: 1683685
LCP	Pleural cancer cells	Pleural cancer cells	cDC3/CD44	cDC3	cDC3_LCP	LAMB2	CD44	3.68687e-07	0.000554087	0	LAMB2_CD44	LAMB2 - CD44	LAMININ	ECM-Receptor	KEGG: hsa04512
LCP	Pleural cancer cells	Pleural cancer cells	cDC3/CD44	cDC3	cDC3_LCP	LAMB3	CD44	3.68687e-07	0.000554087	0	LAMB3_CD44	LAMB3 - CD44	LAMININ	ECM-Receptor	KEGG: hsa04512
LCP	Pleural cancer cells	Pleural cancer cells	cDC3/CD74	cDC3	cDC3_LCP	APP	CD74	6.22305e-05	0.0984173	0	APP_CD74	APP - CD74	APP	Cell-Cell Contact	PMID: 19849849
LCP	Pleural cancer cells	Pleural cancer cells	cDC3/CD74_CD44	cDC3	cDC3_LCP	MIF	CD74_CD44	0.000270567	0.427998	0	MIF_CD74_CD44	MIF - CD74_CD44	MIF	Secreted Signaling	PMID: 29637711; PMID: 26175090
LCP	Pleural cancer cells	Pleural cancer cells	cDC3/CD74_CXCR4	cDC3	cDC3_LCP	MIF	CD74_CXCR4	0.000270567	0.427998	0	MIF_CD74_CXCR4	MIF - CD74_CXCR4	MIF	Secreted Signaling	PMID: 29637711; PMID: 24760155
LCP	Pleural cancer cells	Pleural cancer cells	cDC3/CD99	cDC3	cDC3_LCP	CD99	CD99	7.37374e-08	8.74875e-05	0	CD99_CD99	CD99 - CD99	CD99	Cell-Cell Contact	KEGG: hsa04514
LCP	Pleural cancer cells	Pleural cancer cells	cDC3/F11R	cDC3	cDC3_LCP	F11R	F11R	2.9495e-07	0.000437437	0	F11R_F11R	F11R - F11R	JAM	Cell-Cell Contact	KEGG: hsa04514
LCP	Pleural cancer cells	Pleural cancer cells	cDC3/ITGA4_ITGB1	cDC3	cDC3_LCP	MDK	ITGA4_ITGB1	6.56839e-06	0.0103618	0	MDK_ITGA4_ITGB1	MDK - ITGA4_ITGB1	MK	Secreted Signaling	PMID: 28356350
LCP	Pleural cancer cells	Pleural cancer cells	cDC3/ITGA4_ITGB1	cDC3	cDC3_LCP	SPP1	ITGA4_ITGB1	1.14233e-06	0.00177797	0.01	SPP1_ITGA4_ITGB1	SPP1 - ITGA4_ITGB1	SPP1	Secreted Signaling	PMID: 21907263
LCP	Pleural cancer cells	Pleural cancer cells	cDC3/MPZL1	cDC3	cDC3_LCP	MPZL1	MPZL1	7.37374e-08	8.74875e-05	0	MPZL1_MPZL1	MPZL1 - MPZL1	MPZ	Cell-Cell Contact	KEGG: hsa04514
LCP	Pleural cancer cells	Pleural cancer cells	cDC3/NCL	cDC3	cDC3_LCP	MDK	NCL	1.52634e-05	0.024117	0	MDK_NCL	MDK - NCL	MK	Secreted Signaling	PMID: 28356350
LCP	Pleural cancer cells	Pleural cancer cells	cDC3/NECTIN2	cDC3	cDC3_LCP	NECTIN3	NECTIN2	7.37374e-08	8.74875e-05	0	NECTIN3_NECTIN2	NECTIN3 - NECTIN2	NECTIN	Cell-Cell Contact	PMID: 23027581
LCP	Pleural cancer cells	Pleural cancer cells	cDC3/PTPRC	cDC3	cDC3_LCP	LGALS9	PTPRC	5.89899e-07	0.000904037	0	LGALS9_CD45	LGALS9 - PTPRC	GALECTIN	Secreted Signaling	PMID: 30120235
LCP	Pleural cancer cells	Pleural cancer cells	mo-DCs/AXL	mo-DCs	mo-DCs_LCP	PROS1	AXL	7.37374e-08	8.74875e-05	0	PROS1_AXL	PROS1 - AXL	PROS	Secreted Signaling	PMID: 29531161
LCP	Pleural cancer cells	Pleural cancer cells	mo-DCs/CD226	mo-DCs	mo-DCs_LCP	NECTIN2	CD226	7.37374e-08	8.74875e-05	0	NECTIN2_CD226	NECTIN2 - CD226	NECTIN	Cell-Cell Contact	KEGG: hsa04514
LCP	Pleural cancer cells	Pleural cancer cells	mo-DCs/CD44	mo-DCs	mo-DCs_LCP	LAMB2	CD44	6.63637e-07	0.00102069	0	LAMB2_CD44	LAMB2 - CD44	LAMININ	ECM-Receptor	KEGG: hsa04512
LCP	Pleural cancer cells	Pleural cancer cells	mo-DCs/CD44	mo-DCs	mo-DCs_LCP	LAMB3	CD44	6.63637e-07	0.00102069	0	LAMB3_CD44	LAMB3 - CD44	LAMININ	ECM-Receptor	KEGG: hsa04512
LCP	Pleural cancer cells	Pleural cancer cells	mo-DCs/CD74	mo-DCs	mo-DCs_LCP	APP	CD74	9.34166e-05	0.147753	0	APP_CD74	APP - CD74	APP	Cell-Cell Contact	PMID: 19849849
LCP	Pleural cancer cells	Pleural cancer cells	mo-DCs/CD74_CD44	mo-DCs	mo-DCs_LCP	MIF	CD74_CD44	0.000444685	0.703447	0	MIF_CD74_CD44	MIF - CD74_CD44	MIF	Secreted Signaling	PMID: 29637711; PMID: 26175090
LCP	Pleural cancer cells	Pleural cancer cells	mo-DCs/CD74_CXCR4	mo-DCs	mo-DCs_LCP	MIF	CD74_CXCR4	0.000148272	0.234532	0	MIF_CD74_CXCR4	MIF - CD74_CXCR4	MIF	Secreted Signaling	PMID: 29637711; PMID: 24760155
LCP	Pleural cancer cells	Pleural cancer cells	mo-DCs/FPR1	mo-DCs	mo-DCs_LCP	ANXA1	FPR1	1.47475e-06	0.00230383	0	ANXA1_FPR1	ANXA1 - FPR1	ANNEXIN	Secreted Signaling	PMID: 23230437
LCP	Pleural cancer cells	Pleural cancer cells	mo-DCs/HAVCR2	mo-DCs	mo-DCs_LCP	LGALS9	HAVCR2	7.37374e-08	8.74875e-05	0	LGALS9_HAVCR2	LGALS9 - HAVCR2	GALECTIN	Secreted Signaling	PMID: 27192565
LCP	Pleural cancer cells	Pleural cancer cells	mo-DCs/ITGA4_ITGB1	mo-DCs	mo-DCs_LCP	MDK	ITGA4_ITGB1	7.58451e-06	0.0119693	0	MDK_ITGA4_ITGB1	MDK - ITGA4_ITGB1	MK	Secreted Signaling	PMID: 28356350
LCP	Pleural cancer cells	Pleural cancer cells	mo-DCs/ITGAL	mo-DCs	mo-DCs_LCP	ICAM1	ITGAL	6.63637e-07	0.00102069	0	ICAM1_ITGAL	ICAM1 - ITGAL	ICAM	Cell-Cell Contact	PMID: 23602662
LCP	Pleural cancer cells	Pleural cancer cells	mo-DCs/ITGAL_ITGB2	mo-DCs	mo-DCs_LCP	F11R	ITGAL_ITGB2	1.18898e-06	0.00185176	0	JAM1_ITGAL_ITGB2	F11R - ITGAL_ITGB2	JAM	Cell-Cell Contact	PMID: 11812992
LCP	Pleural cancer cells	Pleural cancer cells	mo-DCs/ITGAL_ITGB2	mo-DCs	mo-DCs_LCP	ICAM1	ITGAL_ITGB2	2.6752e-06	0.0042029	0	ICAM1_ITGAL_ITGB2	ICAM1 - ITGAL_ITGB2	ICAM	Cell-Cell Contact	KEGG: hsa04514
LCP	Pleural cancer cells	Pleural cancer cells	mo-DCs/ITGAM_ITGB2	mo-DCs	mo-DCs_LCP	ICAM1	ITGAM_ITGB2	5.35038e-06	0.00843495	0	ICAM1_ITGAM_ITGB2	ICAM1 - ITGAM_ITGB2	ICAM	Cell-Cell Contact	KEGG: hsa04514
LCP	Pleural cancer cells	Pleural cancer cells	mo-DCs/ITGAX_ITGB2	mo-DCs	mo-DCs_LCP	ICAM1	ITGAX_ITGB2	2.6752e-06	0.0042029	0	ICAM1_ITGAX_ITGB2	ICAM1 - ITGAX_ITGB2	ICAM	Cell-Cell Contact	PMID: 16252253
LCP	Pleural cancer cells	Pleural cancer cells	mo-DCs/LRP1	mo-DCs	mo-DCs_LCP	MDK	LRP1	1.69596e-06	0.00265378	0	MDK_LRP1	MDK - LRP1	MK	Secreted Signaling	PMID: 28356350
LCP	Pleural cancer cells	Pleural cancer cells	mo-DCs/NCL	mo-DCs	mo-DCs_LCP	MDK	NCL	8.47973e-06	0.0133855	0	MDK_NCL	MDK - NCL	MK	Secreted Signaling	PMID: 28356350
LCP	Pleural cancer cells	Pleural cancer cells	mo-DCs/PTPRC	mo-DCs	mo-DCs_LCP	LGALS9	PTPRC	1.32727e-06	0.00207053	0	LGALS9_CD45	LGALS9 - PTPRC	GALECTIN	Secreted Signaling	PMID: 30120235
LCP	Pleural cancer cells	Pleural cancer cells	mo-DCs/SPN	mo-DCs	mo-DCs_LCP	ICAM1	SPN	6.63637e-07	0.00102069	0	ICAM1_SPN	ICAM1 - SPN	ICAM	Cell-Cell Contact	PMID: 1683685
LCP	Pleural cancer cells	Pleural cancer cells	mo-DCs/TGFbR1_R2	mo-DCs	mo-DCs_LCP	TGFB1	TGFbR1_R2	3.68687e-08	2.91625e-05	0	TGFB1_TGFBR1_TGFBR2	TGFB1 - TGFbR1_R2	TGFb	Secreted Signaling	KEGG: hsa04350
LCP	Pleural cancer cells	Pleural cancer cells	mo-DCs/TGFBR2	mo-DCs	mo-DCs_LCP	GDF15	TGFBR2	7.37374e-08	8.74875e-05	0	GDF15_TGFBR2	GDF15 - TGFBR2	GDF	Secreted Signaling	KEGG: hsa04350
LCP	Pleural cancer cells	Pleural cancer cells	pDCs/CD44	pDCs	pDCs_LCP	LAMB2	CD44	1.47475e-07	0.000204137	0	LAMB2_CD44	LAMB2 - CD44	LAMININ	ECM-Receptor	KEGG: hsa04512
LCP	Pleural cancer cells	Pleural cancer cells	pDCs/CD44	pDCs	pDCs_LCP	LAMB3	CD44	1.47475e-07	0.000204137	0	LAMB3_CD44	LAMB3 - CD44	LAMININ	ECM-Receptor	KEGG: hsa04512
LCP	Pleural cancer cells	Pleural cancer cells	pDCs/CD74	pDCs	pDCs_LCP	APP	CD74	3.8342e-05	0.0606265	0	APP_CD74	APP - CD74	APP	Cell-Cell Contact	PMID: 19849849
LCP	Pleural cancer cells	Pleural cancer cells	pDCs/CD74_CD44	pDCs	pDCs_LCP	MIF	CD74_CD44	0.000134337	0.212487	0	MIF_CD74_CD44	MIF - CD74_CD44	MIF	Secreted Signaling	PMID: 29637711; PMID: 26175090
LCP	Pleural cancer cells	Pleural cancer cells	pDCs/CD74_CXCR4	pDCs	pDCs_LCP	MIF	CD74_CXCR4	0.000227758	0.360275	0	MIF_CD74_CXCR4	MIF - CD74_CXCR4	MIF	Secreted Signaling	PMID: 29637711; PMID: 24760155
LCP	Pleural cancer cells	Pleural cancer cells	pDCs/CD99	pDCs	pDCs_LCP	CD99	CD99	2.9495e-07	0.000437437	0	CD99_CD99	CD99 - CD99	CD99	Cell-Cell Contact	KEGG: hsa04514
LCP	Pleural cancer cells	Pleural cancer cells	pDCs/ITGA4_ITGB1	pDCs	pDCs_LCP	MDK	ITGA4_ITGB1	1.69596e-06	0.00265378	0	MDK_ITGA4_ITGB1	MDK - ITGA4_ITGB1	MK	Secreted Signaling	PMID: 28356350
LCP	Pleural cancer cells	Pleural cancer cells	pDCs/ITGA4_ITGB1	pDCs	pDCs_LCP	SPP1	ITGA4_ITGB1	2.9495e-07	0.000437437	0	SPP1_ITGA4_ITGB1	SPP1 - ITGA4_ITGB1	SPP1	Secreted Signaling	PMID: 21907263
LCP	Pleural cancer cells	Pleural cancer cells	pDCs/NCL	pDCs	pDCs_LCP	MDK	NCL	1.69593e-05	0.0267999	0	MDK_NCL	MDK - NCL	MK	Secreted Signaling	PMID: 28356350
LCP	Pleural cancer cells	Pleural cancer cells	pDCs/NRP1_PLXNA4	pDCs	pDCs_LCP	SEMA3A	NRP1_PLXNA4	7.37374e-08	8.74875e-05	0	SEMA3A_NRP1_PLXNA4	SEMA3A - NRP1_PLXNA4	SEMA3	Secreted Signaling	PMID: 27533782
LCP	Pleural cancer cells	Pleural cancer cells	pDCs/NRP1_PLXNA4	pDCs	pDCs_LCP	SEMA3B	NRP1_PLXNA4	7.37374e-08	8.74875e-05	0	SEMA3B_NRP1_PLXNA4	SEMA3B - NRP1_PLXNA4	SEMA3	Secreted Signaling	PMID: 27533782
LCP	Pleural cancer cells	Pleural cancer cells	pDCs/PTPRC	pDCs	pDCs_LCP	LGALS9	PTPRC	3.68687e-07	0.000554087	0	LGALS9_CD45	LGALS9 - PTPRC	GALECTIN	Secreted Signaling	PMID: 30120235
LCP	Pleural cancer cells	Pleural cancer cells	pDCs/SPN	pDCs	pDCs_LCP	ICAM1	SPN	6.63637e-07	0.00102069	0	ICAM1_SPN	ICAM1 - SPN	ICAM	Cell-Cell Contact	PMID: 1683685
LCP	Pleural cancer cells	Pleural cancer cells	pDCs/TGFBR2	pDCs	pDCs_LCP	GDF15	TGFBR2	7.37374e-08	8.74875e-05	0	GDF15_TGFBR2	GDF15 - TGFBR2	GDF	Secreted Signaling	KEGG: hsa04350
LCP	Pleural cancer cells	Pleural cancer cells	Pre-DCs/CD226	Pre-DCs	Pre-DCs_LCP	NECTIN2	CD226	7.37374e-08	8.74875e-05	0	NECTIN2_CD226	NECTIN2 - CD226	NECTIN	Cell-Cell Contact	KEGG: hsa04514
LCP	Pleural cancer cells	Pleural cancer cells	Pre-DCs/CD44	Pre-DCs	Pre-DCs_LCP	LAMB2	CD44	1.25353e-06	0.00195388	0	LAMB2_CD44	LAMB2 - CD44	LAMININ	ECM-Receptor	KEGG: hsa04512
LCP	Pleural cancer cells	Pleural cancer cells	Pre-DCs/CD44	Pre-DCs	Pre-DCs_LCP	LAMB3	CD44	1.25353e-06	0.00195388	0	LAMB3_CD44	LAMB3 - CD44	LAMININ	ECM-Receptor	KEGG: hsa04512
LCP	Pleural cancer cells	Pleural cancer cells	Pre-DCs/CD44	Pre-DCs	Pre-DCs_LCP	LGALS9	CD44	1.25353e-06	0.00195388	0	LGALS9_CD44	LGALS9 - CD44	GALECTIN	Secreted Signaling	PMID: 25065622
LCP	Pleural cancer cells	Pleural cancer cells	Pre-DCs/CD6	Pre-DCs	Pre-DCs_LCP	ALCAM	CD6	2.06464e-06	0.00323703	0	ALCAM_CD6	ALCAM - CD6	ALCAM	Cell-Cell Contact	KEGG: hsa04514
LCP	Pleural cancer cells	Pleural cancer cells	Pre-DCs/CD74	Pre-DCs	Pre-DCs_LCP	APP	CD74	9.9978e-05	0.158132	0	APP_CD74	APP - CD74	APP	Cell-Cell Contact	PMID: 19849849
LCP	Pleural cancer cells	Pleural cancer cells	Pre-DCs/CD74_CD44	Pre-DCs	Pre-DCs_LCP	MIF	CD74_CD44	0.000632144	1	0	MIF_CD74_CD44	MIF - CD74_CD44	MIF	Secreted Signaling	PMID: 29637711; PMID: 26175090
LCP	Pleural cancer cells	Pleural cancer cells	Pre-DCs/CD74_CXCR4	Pre-DCs	Pre-DCs_LCP	MIF	CD74_CXCR4	0.000460032	0.727724	0	MIF_CD74_CXCR4	MIF - CD74_CXCR4	MIF	Secreted Signaling	PMID: 29637711; PMID: 24760155
LCP	Pleural cancer cells	Pleural cancer cells	Pre-DCs/CD99	Pre-DCs	Pre-DCs_LCP	CD99	CD99	5.16162e-07	0.000787387	0	CD99_CD99	CD99 - CD99	CD99	Cell-Cell Contact	KEGG: hsa04514
LCP	Pleural cancer cells	Pleural cancer cells	Pre-DCs/F11R	Pre-DCs	Pre-DCs_LCP	F11R	F11R	1.1798e-06	0.00183723	0	F11R_F11R	F11R - F11R	JAM	Cell-Cell Contact	KEGG: hsa04514
LCP	Pleural cancer cells	Pleural cancer cells	Pre-DCs/ITGA1_ITGB1	Pre-DCs	Pre-DCs_LCP	LAMB2	ITGA1_ITGB1	2.9495e-07	0.000437437	0	LAMB2_ITGA1_ITGB1	LAMB2 - ITGA1_ITGB1	LAMININ	ECM-Receptor	KEGG: hsa04512
LCP	Pleural cancer cells	Pleural cancer cells	Pre-DCs/ITGA1_ITGB1	Pre-DCs	Pre-DCs_LCP	LAMB3	ITGA1_ITGB1	2.9495e-07	0.000437437	0	LAMB3_ITGA1_ITGB1	LAMB3 - ITGA1_ITGB1	LAMININ	ECM-Receptor	KEGG: hsa04512
LCP	Pleural cancer cells	Pleural cancer cells	Pre-DCs/ITGA4_ITGB1	Pre-DCs	Pre-DCs_LCP	MDK	ITGA4_ITGB1	2.44589e-05	0.0386639	0	MDK_ITGA4_ITGB1	MDK - ITGA4_ITGB1	MK	Secreted Signaling	PMID: 28356350
LCP	Pleural cancer cells	Pleural cancer cells	Pre-DCs/ITGA4_ITGB1	Pre-DCs	Pre-DCs_LCP	SPP1	ITGA4_ITGB1	4.25381e-06	0.00670021	0	SPP1_ITGA4_ITGB1	SPP1 - ITGA4_ITGB1	SPP1	Secreted Signaling	PMID: 21907263
LCP	Pleural cancer cells	Pleural cancer cells	Pre-DCs/ITGA5_ITGB1	Pre-DCs	Pre-DCs_LCP	NAMPT	ITGA5_ITGB1	2.9495e-07	0.000437437	0	NAMPT_ITGA5_ITGB1	NAMPT - ITGA5_ITGB1	VISFATIN	Secreted Signaling	PMID: 28490838
LCP	Pleural cancer cells	Pleural cancer cells	Pre-DCs/ITGA5_ITGB1	Pre-DCs	Pre-DCs_LCP	SPP1	ITGA5_ITGB1	1.1798e-06	0.00183723	0	SPP1_ITGA5_ITGB1	SPP1 - ITGA5_ITGB1	SPP1	Secreted Signaling	PMID: 21907263
LCP	Pleural cancer cells	Pleural cancer cells	Pre-DCs/ITGAE_ITGB7	Pre-DCs	Pre-DCs_LCP	CDH1	ITGAE_ITGB7	7.37374e-08	8.74875e-05	0	CDH1_ITGAE_ITGB7	CDH1 - ITGAE_ITGB7	CDH1	Cell-Cell Contact	PMID: 9425167
LCP	Pleural cancer cells	Pleural cancer cells	Pre-DCs/ITGAL	Pre-DCs	Pre-DCs_LCP	ICAM1	ITGAL	3.31817e-06	0.00522007	0	ICAM1_ITGAL	ICAM1 - ITGAL	ICAM	Cell-Cell Contact	PMID: 23602662
LCP	Pleural cancer cells	Pleural cancer cells	Pre-DCs/ITGAL_ITGB2	Pre-DCs	Pre-DCs_LCP	F11R	ITGAL_ITGB2	1.86542e-06	0.00292187	0	JAM1_ITGAL_ITGB2	F11R - ITGAL_ITGB2	JAM	Cell-Cell Contact	PMID: 11812992
LCP	Pleural cancer cells	Pleural cancer cells	Pre-DCs/ITGAL_ITGB2	Pre-DCs	Pre-DCs_LCP	ICAM1	ITGAL_ITGB2	4.19719e-06	0.00661064	0	ICAM1_ITGAL_ITGB2	ICAM1 - ITGAL_ITGB2	ICAM	Cell-Cell Contact	KEGG: hsa04514
LCP	Pleural cancer cells	Pleural cancer cells	Pre-DCs/ITGAX_ITGB2	Pre-DCs	Pre-DCs_LCP	ICAM1	ITGAX_ITGB2	1.87705e-06	0.00294025	0	ICAM1_ITGAX_ITGB2	ICAM1 - ITGAX_ITGB2	ICAM	Cell-Cell Contact	PMID: 16252253
LCP	Pleural cancer cells	Pleural cancer cells	Pre-DCs/KLRG1	Pre-DCs	Pre-DCs_LCP	CDH1	KLRG1	7.37374e-08	8.74875e-05	0	CDH1_KLRG1	CDH1 - KLRG1	CDH1	Cell-Cell Contact	PMID: 19604491
LCP	Pleural cancer cells	Pleural cancer cells	Pre-DCs/MPZL1	Pre-DCs	Pre-DCs_LCP	MPZL1	MPZL1	7.37374e-08	8.74875e-05	0	MPZL1_MPZL1	MPZL1 - MPZL1	MPZ	Cell-Cell Contact	KEGG: hsa04514
LCP	Pleural cancer cells	Pleural cancer cells	Pre-DCs/NCL	Pre-DCs	Pre-DCs_LCP	MDK	NCL	2.03511e-05	0.0321656	0	MDK_NCL	MDK - NCL	MK	Secreted Signaling	PMID: 28356350
LCP	Pleural cancer cells	Pleural cancer cells	Pre-DCs/NECTIN2	Pre-DCs	Pre-DCs_LCP	NECTIN3	NECTIN2	7.37374e-08	8.74875e-05	0	NECTIN3_NECTIN2	NECTIN3 - NECTIN2	NECTIN	Cell-Cell Contact	PMID: 23027581
LCP	Pleural cancer cells	Pleural cancer cells	Pre-DCs/PTPRC	Pre-DCs	Pre-DCs_LCP	LGALS9	PTPRC	2.80201e-06	0.00440352	0	LGALS9_CD45	LGALS9 - PTPRC	GALECTIN	Secreted Signaling	PMID: 30120235
LCP	Pleural cancer cells	Pleural cancer cells	Pre-DCs/SPN	Pre-DCs	Pre-DCs_LCP	ICAM1	SPN	2.65454e-06	0.00417022	0	ICAM1_SPN	ICAM1 - SPN	ICAM	Cell-Cell Contact	PMID: 1683685
LCP	Pleural cancer cells	Pleural cancer cells	Pre-DCs/TGFbR1_R2	Pre-DCs	Pre-DCs_LCP	TGFB1	TGFbR1_R2	1.47475e-07	0.000204137	0	TGFB1_TGFBR1_TGFBR2	TGFB1 - TGFbR1_R2	TGFb	Secreted Signaling	KEGG: hsa04350
LCP	Pleural cancer cells	Pleural cancer cells	Pre-DCs/TGFBR2	Pre-DCs	Pre-DCs_LCP	GDF15	TGFBR2	2.9495e-07	0.000437437	0	GDF15_TGFBR2	GDF15 - TGFBR2	GDF	Secreted Signaling	KEGG: hsa04350
