# Supplementary material for: Characterization of the pleural microenvironment niche and cancer transition using single-cell RNA sequencing in EGFR-mutated lung cancer
Source: Theranostics. 2023 Aug 6;13(13):4412–29. doi: 10.7150/thno.85084 (PMC10465223; doi:10.7150/thno.85084)
Supplement: Supplementary file 2 — Supplementary tables. [file thnov13p4412s2.zip › Supplementary Table/Table S2-patient information of ELISA and Magpix.xlsx]

## Sheet: Sheet1
Table S2. The baseline characteristics of the patients with effusion
Characteristic		Malignant pleural effusion n=68	Heart failure effusion n=13
Age, Median, (Min, Max)		68.5 ( 44, 92 )	87 ( 69, 104)
Gender (n, %)
	Male	25, 36.76%	8, 61.54%
	Female	43, 63.24%	5, 38.46%
Stage (n, %)
	4A	33, 48.53%
	4B	35, 51.47%
Mutation category (n, %)
	EGFR	33, 48.53%
	Other drivers	6, 8.82%
	No drivers	29, 42.65%
Abbreviations: EGFR, epidermal growth factor receptor; Min, minimum; Max, maximum
