# Supplementary material for: Characterization of the pleural microenvironment niche and cancer transition using single-cell RNA sequencing in EGFR-mutated lung cancer
Source: Theranostics. 2023 Aug 6;13(13):4412–29. doi: 10.7150/thno.85084 (PMC10465223; doi:10.7150/thno.85084)
Supplement: Supplementary file 2 — Supplementary tables. [file thnov13p4412s2.zip › Supplementary Table/Table S4-cluster cell marker.xlsx]

## Sheet: main cluster
Table S4. Cell markers
cell type	marker	reference 1	reference 2	reference 3	reference 4
T cells	CD3D	Nat Genet . 2021 Sep;53(9):1334-1347. doi: 10.1038/s41588-021-00911-1. Epub 2021 Sep 6.	Oncogene. 2021 Jan;40(2):355-368. doi: 10.1038/s41388-020-01528-0. Epub 2020 Nov 3.	Clin Transl Med . 2022 Nov;12(11):e1101. doi: 10.1002/ctm2.1101.	Nat Commun . 2021 Nov 18;12(1):6690. doi: 10.1038/s41467-021-27026-9.
	CD3E	Nat Commun . 2022 Apr 1;13(1):1742. doi: 10.1038/s41467-022-29366-6.	Immunity . 2019 May 21;50(5):1317-1334.e10. doi: 10.1016/j.immuni.2019.03.009. Epub 2019 Apr 9.	Clin Transl Med . 2022 Nov;12(11):e1101. doi: 10.1002/ctm2.1101.	Nat Commun . 2021 Nov 18;12(1):6690. doi: 10.1038/s41467-021-27026-9.
	CD3G	Nat Commun . 2022 Apr 1;13(1):1742. doi: 10.1038/s41467-022-29366-6.	Clin Transl Med . 2022 Nov;12(11):e1101. doi: 10.1002/ctm2.1101.	Nat Commun . 2021 Nov 18;12(1):6690. doi: 10.1038/s41467-021-27026-9.
NK cells	NKG7	Nat Commun . 2021 Nov 18;12(1):6690. doi: 10.1038/s41467-021-27026-9.	Nat Commun . 2020 May 8;11(1):2285. doi: 10.1038/s41467-020-16164-1.	Nature . 2020 Nov;587(7835):619-625. doi: 10.1038/s41586-020-2922-4. Epub 2020 Nov 18.
	KLRD1	Nat Commun . 2021 Nov 18;12(1):6690. doi: 10.1038/s41467-021-27026-9.	Nat Commun . 2020 May 8;11(1):2285. doi: 10.1038/s41467-020-16164-1.	Nature . 2020 Nov;587(7835):619-625. doi: 10.1038/s41586-020-2922-4. Epub 2020 Nov 18.
	GNLY	Nat Commun . 2020 May 8;11(1):2285. doi: 10.1038/s41467-020-16164-1.	Nat Commun . 2021 Mar 9;12(1):1540. doi: 10.1038/s41467-021-21795-z.
B cells	MS4A1	Sci Adv. 2020 Jul 8;6(28):eaba1972. doi: 10.1126/sciadv.aba1972. eCollection 2020 Jul.	Nat Genet . 2021 Sep;53(9):1334-1347. doi: 10.1038/s41588-021-00911-1. Epub 2021 Sep 6.	Nat Commun . 2021 Nov 18;12(1):6690. doi: 10.1038/s41467-021-27026-9.	Nat Commun . 2021 Mar 9;12(1):1540. doi: 10.1038/s41467-021-21795-z.
	CD79A	Cell Res. 2020 Sep;30(9):745-762. doi: 10.1038/s41422-020-0355-0. Epub 2020 Jun 19.	Oncogene. 2021 Jan;40(2):355-368. doi: 10.1038/s41388-020-01528-0. Epub 2020 Nov 3.	Sci Adv. 2020 Jul 8;6(28):eaba1972. doi: 10.1126/sciadv.aba1972. eCollection 2020 Jul.	Nat Commun . 2021 Nov 18;12(1):6690. doi: 10.1038/s41467-021-27026-9.
	CD79B	Cell Res. 2020 Sep;30(9):745-762. doi: 10.1038/s41422-020-0355-0. Epub 2020 Jun 19.	Nat Commun . 2021 Nov 18;12(1):6690. doi: 10.1038/s41467-021-27026-9.
Plasma cells	JCHAIN	Sci Adv. 2020 Jul 8;6(28):eaba1972. doi: 10.1126/sciadv.aba1972. eCollection 2020 Jul.	Front Immunol . 2022 Jul 6;13:903513. doi: 10.3389/fimmu.2022.903513. eCollection 2022.	Nat Commun . 2021 Mar 9;12(1):1540. doi: 10.1038/s41467-021-21795-z.
	MZB1	Nat Commun . 2022 Apr 1;13(1):1742. doi: 10.1038/s41467-022-29366-6.	Front Immunol . 2022 Jul 6;13:903513. doi: 10.3389/fimmu.2022.903513. eCollection 2022.
	SDC1	Nat Commun . 2022 Apr 1;13(1):1742. doi: 10.1038/s41467-022-29366-6.
DCs	CD1C	Nat Commun. 2021 Nov 18;12(1):6690. doi: 10.1038/s41467-021-27026-9.	Cell. 2021 Feb 4;184(3):792-809.e23. doi: 10.1016/j.cell.2021.01.010.	Cell Res. 2020 Sep;30(9):745-762. doi: 10.1038/s41422-020-0355-0. Epub 2020 Jun 19.	Oncogene. 2021 Jan;40(2):355-368. doi: 10.1038/s41388-020-01528-0. Epub 2020 Nov 3.
	CLEC10A	Nat Commun. 2021 Nov 18;12(1):6690. doi: 10.1038/s41467-021-27026-9.
	FCER1A	Cell . 2021 Feb 4;184(3):792-809.e23. doi: 10.1016/j.cell.2021.01.010.	Sci Adv. 2020 Jul 8;6(28):eaba1972. doi: 10.1126/sciadv.aba1972. eCollection 2020 Jul.	Oncogene. 2021 Dec;40(50):6748-6758. doi: 10.1038/s41388-021-02054-3. Epub 2021 Oct 18.
Monocytes	FCN1	Nat Commun . 2021 Nov 18;12(1):6690. doi: 10.1038/s41467-021-27026-9.	Cell . 2021 Feb 4;184(3):792-809.e23. doi: 10.1016/j.cell.2021.01.010.	Cell. 2022 Mar 31;185(7):1189-1207.e25. doi: 10.1016/j.cell.2022.02.021. Epub 2022 Mar 23.	Oncogene. 2021 Dec;40(50):6748-6758. doi: 10.1038/s41388-021-02054-3. Epub 2021 Oct 18.
	VCAN	Cell. 2022 Mar 31;185(7):1189-1207.e25. doi: 10.1016/j.cell.2022.02.021. Epub 2022 Mar 23.
Macrophages	CD68	Oncogene. 2021 Jan;40(2):355-368. doi: 10.1038/s41388-020-01528-0. Epub 2020 Nov 3.	Front Immunol . 2022 Jul 6;13:903513. doi: 10.3389/fimmu.2022.903513. eCollection 2022.	Cell . 2021 Feb 4;184(3):792-809.e23. doi: 10.1016/j.cell.2021.01.010.	Int J Mol Sci. 2021 Jun 29;22(13):6995. doi: 10.3390/ijms22136995.
	C1QA	Sci Adv. 2020 Jul 8;6(28):eaba1972. doi: 10.1126/sciadv.aba1972. eCollection 2020 Jul.	Clin Transl Med . 2022 Nov;12(11):e1101. doi: 10.1002/ctm2.1101.	Front Immunol . 2022 Jul 6;13:903513. doi: 10.3389/fimmu.2022.903513. eCollection 2022.
Mast cells	KIT	Oncogene. 2021 Dec;40(50):6748-6758. doi: 10.1038/s41388-021-02054-3. Epub 2021 Oct 18.	Sci Adv. 2020 Jul 8;6(28):eaba1972. doi: 10.1126/sciadv.aba1972. eCollection 2020 Jul.	Cell. 2021 Feb 4;184(3):792-809.e23. doi: 10.1016/j.cell.2021.01.010.	Nat Commun . 2022 Apr 1;13(1):1742. doi: 10.1038/s41467-022-29366-6.
	CPA3	Sci Adv. 2020 Jul 8;6(28):eaba1972. doi: 10.1126/sciadv.aba1972. eCollection 2020 Jul.	Cell. 2021 Feb 4;184(3):792-809.e23. doi: 10.1016/j.cell.2021.01.010.	Front Immunol . 2022 Jul 6;13:903513. doi: 10.3389/fimmu.2022.903513. eCollection 2022.	Nature . 2020 Nov;587(7835):619-625. doi: 10.1038/s41586-020-2922-4. Epub 2020 Nov 18.
	GATA2	Oncogene. 2021 Dec;40(50):6748-6758. doi: 10.1038/s41388-021-02054-3. Epub 2021 Oct 18.	Nat Commun . 2020 May 8;11(1):2285. doi: 10.1038/s41467-020-16164-1.
	TPSAB1	Oncogene. 2021 Jan;40(2):355-368. doi: 10.1038/s41388-020-01528-0. Epub 2020 Nov 3.	Cell. 2020 Apr 16;181(2):442-459.e29. doi: 10.1016/j.cell.2020.03.048.	Cell. 2021 Feb 4;184(3):792-809.e23. doi: 10.1016/j.cell.2021.01.010.	Front Immunol . 2022 Jul 6;13:903513. doi: 10.3389/fimmu.2022.903513. eCollection 2022.
Mesothelial cells	CALB2 (calretinin)	Am J Respir Cell Mol Biol. 2019 Jul;61(1):86-96. doi: 10.1165/rcmb.2018-0121OC.	Am J Physiol Lung Cell Mol Physiol. 2015 Jun 15;308(12):L1265-73. doi: 10.1152/ajplung.00396.2014. Epub 2015 Apr 17.
	WT1	Oncogene. 2021 Dec;40(50):6748-6758. doi: 10.1038/s41388-021-02054-3. Epub 2021 Oct 18.	Nature . 2020 Nov;587(7835):619-625. doi: 10.1038/s41586-020-2922-4. Epub 2020 Nov 18.
	UPK3B	Oncogene. 2021 Dec;40(50):6748-6758. doi: 10.1038/s41388-021-02054-3. Epub 2021 Oct 18.	Nature . 2020 Nov;587(7835):619-625. doi: 10.1038/s41586-020-2922-4. Epub 2020 Nov 18.
Fibroblasts	COL1A1	Clin Transl Med . 2022 Nov;12(11):e1101. doi: 10.1002/ctm2.1101.	Nat Commun . 2020 May 8;11(1):2285. doi: 10.1038/s41467-020-16164-1.	Nat Commun . 2021 Mar 9;12(1):1540. doi: 10.1038/s41467-021-21795-z.	Nat Med . 2018 Aug;24(8):1277-1289. doi: 10.1038/s41591-018-0096-5. Epub 2018 Jul 9.
	COL1A2	Oncogene. 2021 Jan;40(2):355-368. doi: 10.1038/s41388-020-01528-0. Epub 2020 Nov 3.	Nat Commun . 2020 May 8;11(1):2285. doi: 10.1038/s41467-020-16164-1.	Nature . 2020 Nov;587(7835):619-625. doi: 10.1038/s41586-020-2922-4. Epub 2020 Nov 18.
	PDGFRA	Nature . 2020 Nov;587(7835):619-625. doi: 10.1038/s41586-020-2922-4. Epub 2020 Nov 18.
Endothelial cells	PECAM1	Sci Adv. 2020 Jul 8;6(28):eaba1972. doi: 10.1126/sciadv.aba1972. eCollection 2020 Jul.	Circulation. 2021 Jul 27;144(4):286-302. doi: 10.1161/CIRCULATIONAHA.120.052318. Epub 2021 May 25.	Nat Genet . 2021 Sep;53(9):1334-1347. doi: 10.1038/s41588-021-00911-1. Epub 2021 Sep 6.	Clin Transl Med . 2022 Nov;12(11):e1101. doi: 10.1002/ctm2.1101.
	CDH5	Circulation. 2021 Jul 27;144(4):286-302. doi: 10.1161/CIRCULATIONAHA.120.052318. Epub 2021 May 25.
	CLDN5	Oncogene. 2021 Jan;40(2):355-368. doi: 10.1038/s41388-020-01528-0. Epub 2020 Nov 3.	Circulation. 2021 Jul 27;144(4):286-302. doi: 10.1161/CIRCULATIONAHA.120.052318. Epub 2021 May 25.	Clin Transl Med . 2022 Nov;12(11):e1101. doi: 10.1002/ctm2.1101.	Nat Commun . 2020 May 8;11(1):2285. doi: 10.1038/s41467-020-16164-1.
Epithelial cells	EPCAM	Sci Adv. 2020 Jul 8;6(28):eaba1972. doi: 10.1126/sciadv.aba1972. eCollection 2020 Jul.	Nat Genet . 2021 Sep;53(9):1334-1347. doi: 10.1038/s41588-021-00911-1. Epub 2021 Sep 6.	Nat Commun . 2022 Apr 1;13(1):1742. doi: 10.1038/s41467-022-29366-6.	Nat Commun . 2020 May 8;11(1):2285. doi: 10.1038/s41467-020-16164-1.
	CDH1	Nat Commun . 2020 May 8;11(1):2285. doi: 10.1038/s41467-020-16164-1.
Ciliated cells	CAPS	Nat Med . 2018 Aug;24(8):1277-1289. doi: 10.1038/s41591-018-0096-5. Epub 2018 Jul 9.	Nature. 2014 May 15;509(7500):371-5. doi: 10.1038/nature13173. Epub 2014 Apr 13.
	FOXJ1	Nature. 2014 May 15;509(7500):371-5. doi: 10.1038/nature13173. Epub 2014 Apr 13.	Oncogene. 2021 Jan;40(2):355-368. doi: 10.1038/s41388-020-01528-0. Epub 2020 Nov 3.
AT2	SFTPB	Nature . 2020 Nov;587(7835):619-625. doi: 10.1038/s41586-020-2922-4. Epub 2020 Nov 18.
	ABCA3	Oncogene. 2021 Dec;40(50):6748-6758. doi: 10.1038/s41388-021-02054-3. Epub 2021 Oct 18.	Sci Adv. 2020 Jul 8;6(28):eaba1972. doi: 10.1126/sciadv.aba1972. eCollection 2020 Jul.
Abbreviations: NK cells, Natural Killer cells; DCs, Dendritic cells; AT2, Type 2 alveolar epithelial cells.
