# Supplementary material for: Characterization of the pleural microenvironment niche and cancer transition using single-cell RNA sequencing in EGFR-mutated lung cancer
Source: Theranostics. 2023 Aug 6;13(13):4412–29. doi: 10.7150/thno.85084 (PMC10465223; doi:10.7150/thno.85084)
Supplement: Supplementary file 2 — Supplementary tables. [file thnov13p4412s2.zip › Supplementary Table/Table S5-DEGs of mesothelial cells.xlsx]

## Sheet: DEGs of mesothelial cells
Figure S5. DEGs of mesothelial cells between HP and LCP
FeatureID	FeatureName	Mesothelial cells_HP Average	Mesothelial cells_HP Log2 Fold Change	Mesothelial cells_HP P-Value	Mesothelial cells_LCP Average	Mesothelial cells_LCP Log2 Fold Change	Mesothelial cells_LCP P-Value
ENSG00000168878	SFTPB	0	-11.6942	1.18e-09	2.95355	11.6942	1.18e-09
ENSG00000164265	SCGB3A2	0	-14.0563	9.4e-08	15.3303	14.0563	9.4e-08
ENSG00000163435	ELF3	0.0279059	-5.91285	2.52e-06	1.75806	5.91285	2.52e-06
ENSG00000164266	SPINK1	0.00261618	-10.3292	4.16e-06	4.60613	10.3292	4.16e-06
ENSG00000131400	NAPSA	0.00174412	-8.45474	3.14e-05	0.914193	8.45474	3.14e-05
ENSG00000114315	HES1	0.0401148	-4.31519	0.000115616	0.80871	4.31519	0.000115616
ENSG00000189377	CXCL17	0	-9.74425	0.000364124	0.738387	9.74425	0.000364124
ENSG00000124116	WFDC3	0.0191853	-4.66815	0.000364124	0.492258	4.66815	0.000364124
ENSG00000128342	LIF	0.182261	-3.40346	0.000364124	1.96903	3.40346	0.000364124
ENSG00000005844	ITGAL	0.0505795	-3.79449	0.000424657	0.703226	3.79449	0.000424657
ENSG00000145555	MYO10	0.0261618	-4.03106	0.000649927	0.421935	4.03106	0.000649927
ENSG00000171992	SYNPO	0.0723811	-3.53636	0.0010535	0.843871	3.53636	0.0010535
ENSG00000123485	HJURP	0.0601722	-3.79939	0.00112732	0.843871	3.79939	0.00112732
ENSG00000159216	RUNX1	0.25813	-3.02469	0.00124708	2.14484	3.02469	0.00124708
ENSG00000184012	TMPRSS2	0	-7.60675	0.00152378	0.140645	7.60675	0.00152378
ENSG00000235576	LINC01871	0.0165692	-4.28482	0.00283667	0.316452	4.28482	0.00283667
ENSG00000119888	EPCAM	0.0043603	-5.86978	0.00283667	0.28129	5.86978	0.00283667
ENSG00000151849	CENPJ	0.0601722	-3.32546	0.00283667	0.597742	3.32546	0.00283667
ENSG00000271503	CCL5	0.261618	-3.92156	0.00283667	4.07871	3.92156	0.00283667
ENSG00000204866	IGFL2	0.155227	-4.26043	0.00283667	3.05903	4.26043	0.00283667
ENSG00000134954	ETS1	0.16918	-2.88694	0.00297533	1.26581	2.88694	0.00297533
ENSG00000187498	COL4A1	0.0758693	-3.82539	0.00297533	1.09	3.82539	0.00297533
ENSG00000244094	SPRR2F	0.0776134	-4.07837	0.00318415	1.33613	4.07837	0.00318415
ENSG00000137440	FGFBP1	0.0540678	-6.38435	0.00389376	4.71161	6.38435	0.00389376
ENSG00000125347	IRF1	0.531957	-2.61475	0.00459472	3.34032	2.61475	0.00459472
ENSG00000196260	SFTA2	0	-9.74425	0.00459472	0.738387	9.74425	0.00459472
ENSG00000013725	CD6	0.0244177	-4.0118	0.00459472	0.386774	4.0118	0.00459472
ENSG00000197471	SPN	0.0462192	-3.61739	0.0048163	0.562581	3.61739	0.0048163
ENSG00000161405	IKZF3	0.0357545	-4.35193	0.00523017	0.738387	4.35193	0.00523017
ENSG00000024526	DEPDC1	0.0741252	-3.61344	0.00600495	0.914193	3.61344	0.00600495
ENSG00000196805	SPRR2B	0.014825	-5.81533	0.00666038	0.879032	5.81533	0.00666038
ENSG00000115648	MLPH	0.00697649	-5.11489	0.00666038	0.246129	5.11489	0.00666038
ENSG00000276903	HIST1H2AL	0.013953	-4.36728	0.00666038	0.28129	4.36728	0.00666038
ENSG00000041982	TNC	0.0226736	-6.52993	0.00666038	2.21516	6.52993	0.00666038
ENSG00000148848	ADAM12	0.0305221	-4.28482	0.00666038	0.597742	4.28482	0.00666038
ENSG00000213809	KLRK1	0.0130809	-4.74425	0.00666038	0.351613	4.74425	0.00666038
ENSG00000130176	CNN1	0.0296501	-3.7405	0.0067774	0.386774	3.7405	0.0067774
ENSG00000184292	TACSTD2	0.00872061	-5.28482	0.00832699	0.351613	5.28482	0.00832699
ENSG00000153283	CD96	0.0279059	-3.69985	0.00890368	0.351613	3.69985	0.00890368
ENSG00000116824	CD2	0.0985429	-3.49632	0.00952548	1.12516	3.49632	0.00952548
ENSG00000125571	IL37	0	-7.60675	0.00952548	0.140645	7.60675	0.00952548
ENSG00000196787	HIST1H2AG	0.0200574	-3.86978	0.00952548	0.28129	3.86978	0.00952548
ENSG00000146285	SCML4	0.00959267	-4.50721	0.00952548	0.210968	4.50721	0.00952548
ENSG00000183779	ZNF703	0.302605	-2.88627	0.00952548	2.28548	2.88627	0.00952548
ENSG00000117394	SLC2A1	0.132553	-2.88541	0.00977838	0.984516	2.88541	0.00977838
ENSG00000221955	SLC12A8	0.422077	-2.6109	0.00977838	2.6371	2.6109	0.00977838
ENSG00000225783	MIAT	0.0505795	-3.48964	0.00989464	0.562581	3.48964	0.00989464
ENSG00000020633	RUNX3	0.0366266	-4.10648	0.0103913	0.632903	4.10648	0.0103913
ENSG00000162896	PIGR	0	-7.28482	0.0103913	0.105484	7.28482	0.0103913
ENSG00000182795	C1orf116	0	-8.09217	0.0103913	0.210968	8.09217	0.0103913
ENSG00000163508	EOMES	0.0122089	-5.07837	0.0103913	0.421935	5.07837	0.0103913
ENSG00000270141	TERC	0	-7.28482	0.0103913	0.105484	7.28482	0.0103913
ENSG00000134057	CCNB1	0.368882	-3.18625	0.0103913	3.44581	3.18625	0.0103913
ENSG00000124701	APOBEC2	0	-7.28482	0.0103913	0.105484	7.28482	0.0103913
ENSG00000165215	CLDN3	0.00261618	-6.60675	0.0103913	0.316452	6.60675	0.0103913
ENSG00000232878	DPYD-AS1	0	-7.86978	0.0105949	0.175806	7.86978	0.0105949
ENSG00000267795	SMIM22	0.00784855	-5.86978	0.0106515	0.492258	5.86978	0.0106515
ENSG00000270103	AL360012.1	0.00610443	-4.86978	0.0107814	0.175806	4.86978	0.0107814
ENSG00000182010	RTKN2	0.00784855	-5.28482	0.0111292	0.316452	5.28482	0.0111292
ENSG00000180644	PRF1	0.0444751	-4.16934	0.0127997	0.80871	4.16934	0.0127997
ENSG00000114854	TNNC1	0.0113368	-4.28482	0.0130213	0.210968	4.28482	0.0130213
ENSG00000158402	CDC25C	0.0113368	-4.28482	0.0130213	0.210968	4.28482	0.0130213
ENSG00000162595	DIRAS3	0.0889502	-2.92024	0.0132758	0.668064	2.92024	0.0132758
ENSG00000134873	CLDN10	0.000872061	-7.28482	0.0141323	0.246129	7.28482	0.0141323
ENSG00000136352	NKX2-1	0	-7.86978	0.0146721	0.175806	7.86978	0.0146721
ENSG00000240891	PLCXD2	0.00697649	-4.69985	0.014751	0.175806	4.69985	0.014751
ENSG00000179715	PCED1B	0.0279059	-3.56235	0.0179072	0.316452	3.56235	0.0179072
ENSG00000067057	PFKP	0.361905	-2.41727	0.0184983	1.96903	2.41727	0.0184983
ENSG00000127152	BCL11B	0.0383707	-3.79296	0.0184983	0.527419	3.79296	0.0184983
ENSG00000156970	BUB1B	0.0470913	-3.2039	0.0189365	0.421935	3.2039	0.0189365
ENSG00000204131	NHSL2	0.0453472	-3.14186	0.0189365	0.386774	3.14186	0.0189365
ENSG00000124766	SOX4	1.19647	-2.21043	0.0190912	5.69613	2.21043	0.0190912
ENSG00000119630	PGF	0.0183133	-4.52583	0.0190912	0.421935	4.52583	0.0190912
ENSG00000120708	TGFBI	0.904327	-2.29865	0.0192215	4.57097	2.29865	0.0192215
ENSG00000160654	CD3G	0.0601722	-3.7405	0.0192215	0.80871	3.7405	0.0192215
ENSG00000146477	SLC22A3	0.0636604	-3.46768	0.0193306	0.703226	3.46768	0.0193306
ENSG00000057657	PRDM1	0.0488354	-3.45193	0.0201874	0.527419	3.45193	0.0201874
ENSG00000123975	CKS2	0.563351	-2.59105	0.0219253	3.48097	2.59105	0.0219253
ENSG00000074590	NUAK1	0.0540678	-3.21443	0.0219253	0.492258	3.21443	0.0219253
ENSG00000157456	CCNB2	0.150867	-2.97116	0.0219253	1.19548	2.97116	0.0219253
ENSG00000205810	KLRC3	0.00697649	-4.69985	0.0220055	0.175806	4.69985	0.0220055
ENSG00000198826	ARHGAP11A	0.0749972	-3.23419	0.022621	0.703226	3.23419	0.022621
ENSG00000211666	IGLV2-14	0	-7.28482	0.022621	0.105484	7.28482	0.022621
ENSG00000156113	KCNMA1	0.116856	-3.37793	0.0232969	1.23064	3.37793	0.0232969
ENSG00000276180	HIST1H4I	0.000872061	-6.28482	0.0248951	0.105484	6.28482	0.0248951
ENSG00000196747	HIST1H2AI	0.000872061	-6.28482	0.0248951	0.105484	6.28482	0.0248951
ENSG00000171476	HOPX	0.101159	-3.05831	0.0251334	0.843871	3.05831	0.0251334
ENSG00000105877	DNAH11	0.0043603	-5.02178	0.0270899	0.140645	5.02178	0.0270899
ENSG00000211772	TRBC2	0.0985429	-3.20681	0.0301013	0.914193	3.20681	0.0301013
ENSG00000253276	CCDC71L	0.840667	-2.2408	0.0302174	4.07871	2.2408	0.0302174
ENSG00000169679	BUB1	0.0601722	-3.06242	0.0303133	0.492258	3.06242	0.0303133
ENSG00000136603	SKIL	0.275571	-2.3688	0.0304544	1.44161	2.3688	0.0304544
ENSG00000137267	TUBB2A	1.13194	-2.20842	0.0306322	5.37968	2.20842	0.0306322
ENSG00000185811	IKZF1	0.106391	-2.73462	0.0311271	0.703226	2.73462	0.0311271
ENSG00000211892	IGHG4	0.354057	-6.42006	0.0330667	31.399	6.42006	0.0330667
ENSG00000141526	SLC16A3	0.536317	-2.18796	0.0331872	2.49645	2.18796	0.0331872
ENSG00000138778	CENPE	0.143018	-3.00596	0.0344938	1.16032	3.00596	0.0344938
ENSG00000138180	CEP55	0.149994	-2.89458	0.0344938	1.12516	2.89458	0.0344938
ENSG00000176083	ZNF683	0.0156971	-4.35882	0.035165	0.316452	4.35882	0.035165
ENSG00000015133	CCDC88C	0.0226736	-3.52993	0.035165	0.246129	3.52993	0.035165
ENSG00000081237	PTPRC	0.39766	-2.51486	0.0366073	2.32064	2.51486	0.0366073
ENSG00000196220	SRGAP3	0.0165692	-3.77024	0.0366073	0.210968	3.77024	0.0366073
ENSG00000273802	HIST1H2BG	0.0174412	-4.06242	0.0366073	0.28129	4.06242	0.0366073
ENSG00000172673	THEMIS	0.00523237	-4.79939	0.0366073	0.140645	4.79939	0.0366073
ENSG00000173467	AGR3	0.00174412	-6.69985	0.0366073	0.246129	6.69985	0.0366073
ENSG00000283992	SLURP2	0.00523237	-4.79939	0.0366073	0.140645	4.79939	0.0366073
ENSG00000111319	SCNN1A	0.0165692	-3.77024	0.0366073	0.210968	3.77024	0.0366073
ENSG00000134539	KLRD1	0.0453472	-3.46379	0.0366073	0.492258	3.46379	0.0366073
ENSG00000181885	CLDN7	0.0758693	-3.07331	0.0366073	0.632903	3.07331	0.0366073
ENSG00000242094	FOXP1-IT1	0.0235456	-3.47746	0.037958	0.246129	3.47746	0.037958
ENSG00000048540	LMO3	0	-8.28482	0.037958	0.246129	8.28482	0.037958
ENSG00000213186	TRIM59	0.137786	-2.61579	0.0379954	0.843871	2.61579	0.0379954
ENSG00000091651	ORC6	0.0933105	-2.61739	0.0381345	0.562581	2.61739	0.0381345
ENSG00000089356	FXYD3	0.00174412	-6.69985	0.0381345	0.246129	6.69985	0.0381345
ENSG00000113319	RASGRF2	0.00174412	-5.69985	0.0446295	0.105484	5.69985	0.0446295
ENSG00000286522	HIST1H3B	0.0392427	-3.84872	0.0446295	0.562581	3.84872	0.0446295
ENSG00000132510	KDM6B	0.206678	-2.39	0.0446295	1.09	2.39	0.0446295
ENSG00000171604	CXXC5	0.250281	-2.28482	0.0450895	1.23064	2.28482	0.0450895
ENSG00000100385	IL2RB	0.0331383	-3.45885	0.0450895	0.351613	3.45885	0.0450895
ENSG00000267519	AC020916.1	0.197086	-2.66772	0.0457733	1.26581	2.66772	0.0457733
ENSG00000106948	AKNA	0.154355	-2.56397	0.046035	0.914193	2.56397	0.046035
ENSG00000134871	COL4A2	0.190981	-2.45765	0.0470505	1.05484	2.45765	0.0470505
ENSG00000149573	MPZL2	0.00610443	-4.60675	0.047144	0.140645	4.60675	0.047144
ENSG00000203783	PRR9	0.112496	-3.21665	0.0487818	1.05484	3.21665	0.0487818
ENSG00000189334	S100A14	0.0183133	-3.63274	0.0487818	0.210968	3.63274	0.0487818
ENSG00000157613	CREB3L1	0.0872061	-2.71407	0.0487818	0.562581	2.71407	0.0487818
ENSG00000111424	VDR	0.0488354	-3.03689	0.0487818	0.386774	3.03689	0.0487818
ENSG00000090339	ICAM1	0.432542	-2.13507	0.0487818	1.93387	2.13507	0.0487818
Abbreviations:DEGs, differentially expressed genes; HP, heart failure; LCP, lung cancer pleural metastasis.
