# Supplementary material for: Characterization of the pleural microenvironment niche and cancer transition using single-cell RNA sequencing in EGFR-mutated lung cancer
Source: Theranostics. 2023 Aug 6;13(13):4412–29. doi: 10.7150/thno.85084 (PMC10465223; doi:10.7150/thno.85084)
Supplement: Supplementary file 2 — Supplementary tables. [file thnov13p4412s2.zip › Supplementary Table/Table S6-Canonical Pathways of mesothelial cells.xlsx]

## Sheet: Sheet1
Table S6. Canonical pathways of mesothelial cells
Ingenuity Canonical Pathways	-log(p-value)	Ratio	z-score	Molecules
Pathogen Induced Cytokine Storm Signaling Pathway	6.23	0.0323	2.887	CCL5,COL4A1,COL4A2,CXCL17,EOMES,IL37,IRF1,LIF,PGF,PRDM1,PRF1,SLC2A1
Crosstalk between Dendritic Cells and Natural Killer Cells	3.94	0.0549	2.236	IL2RB,ITGAL,KLRC4-KLRK1/KLRK1,KLRD1,PRF1
Wound Healing Signaling Pathway	2.68	0.0238	2.449	CCL5,COL4A1,COL4A2,IL37,LIF,PGF
Kinetochore Metaphase Signaling Pathway	2.56	0.036	2	BUB1,BUB1B,CCNB1,CENPE
Natural Killer Cell Signaling	2.41	0.0253	2	IL2RB,ITGAL,KLRC3,KLRC4-KLRK1/KLRK1,KLRD1
Hepatic Fibrosis Signaling Pathway	2.17	0.0165	2.236	CCL5,CREB3L1,DIRAS3,ICAM1,IL37,ITGAL,PGF
Tumor Microenvironment Pathway	1.84	0.0223	2	ICAM1,PGF,SLC2A1,TNC
Macrophage Classical Activation Signaling Pathway	1.76	0.0212	2	CCL5,IL37,IRF1,LIF
Role Of Osteoclasts In Rheumatoid Arthritis Signaling Pathway	1.64	0.0162	2	ADAM12,COL4A1,COL4A2,CREB3L1,DIRAS3
