# Supplementary material for: Characterization of the pleural microenvironment niche and cancer transition using single-cell RNA sequencing in EGFR-mutated lung cancer
Source: Theranostics. 2023 Aug 6;13(13):4412–29. doi: 10.7150/thno.85084 (PMC10465223; doi:10.7150/thno.85084)
Supplement: Supplementary file 2 — Supplementary tables. [file thnov13p4412s2.zip › Supplementary Table/Table S7-DEGs of primary and pleural cancer cells.xlsx]

## Sheet: DE genes of PLC and LCP
Table S7 DEGs of primary and pleural cancer cells
FeatureID	FeatureName	Primary cancer cells Average	Primary cancer cells Log2 Fold Change	Primary cancer cells P-Value	Pleural cancer cells Average	Pleural cancer cells Log2 Fold Change	Pleural cancer cells P-Value
ENSG00000204389	HSPA1A	53.0116	6.36438	1.97199e-195	0.64231	-6.36438	1.97199e-195
ENSG00000204388	HSPA1B	20.0201	5.7718	3.84183e-169	0.365703	-5.7718	3.84183e-169
ENSG00000161055	SCGB3A1	147.239	7.47068	4.96862e-106	0.828684	-7.47068	4.96862e-106
ENSG00000170345	FOS	17.8662	3.70202	4.90874e-81	1.37076	-3.70202	4.90874e-81
ENSG00000120694	HSPH1	6.39234	3.41318	1.29237e-60	0.599126	-3.41318	1.29237e-60
ENSG00000132002	DNAJB1	15.099	3.22754	2.18335e-60	1.60964	-3.22754	2.18335e-60
ENSG00000081041	CXCL2	4.85831	3.88424	4.64191e-58	0.328428	-3.88424	4.64191e-58
ENSG00000162783	IER5	5.08974	3.23065	1.0283e-55	0.541395	-3.23065	1.0283e-55
ENSG00000080824	HSP90AA1	55.8929	2.99955	5.06944e-52	6.97881	-2.99955	5.06944e-52
ENSG00000197249	SERPINA1	4.67648	3.2476	5.97197e-52	0.491619	-3.2476	5.97197e-52
ENSG00000164266	SPINK1	0.467813	-5.58068	3.59255e-51	22.4354	5.58068	3.59255e-51
ENSG00000185222	TCEAL9	2.38039	2.9514	5.62003e-47	0.307291	-2.9514	5.62003e-47
ENSG00000177606	JUN	15.9139	2.77243	4.08258e-44	2.32582	-2.77243	4.08258e-44
ENSG00000151929	BAG3	3.31106	2.87497	8.35884e-43	0.450708	-2.87497	8.35884e-43
ENSG00000143878	RHOB	5.89973	2.80733	4.96783e-41	0.84164	-2.80733	4.96783e-41
ENSG00000162772	ATF3	4.57729	2.72583	2.76335e-39	0.690949	-2.72583	2.76335e-39
ENSG00000130066	SAT1	26.9216	2.66203	1.57615e-38	4.24752	-2.66203	1.57615e-38
ENSG00000117632	STMN1	4.73599	2.7146	1.30248e-36	0.720496	-2.7146	1.30248e-36
ENSG00000157514	TSC22D3	2.82341	2.63293	4.50233e-36	0.454572	-2.63293	4.50233e-36
ENSG00000120129	DUSP1	9.21575	2.54085	5.17553e-36	1.58146	-2.54085	5.17553e-36
ENSG00000086061	DNAJA1	4.67978	2.5653	4.75927e-35	0.789591	-2.5653	4.75927e-35
ENSG00000067082	KLF6	8.32806	2.49452	7.02359e-34	1.47577	-2.49452	7.02359e-34
ENSG00000166592	RRAD	2.69116	2.62714	1.32261e-33	0.435025	-2.62714	1.32261e-33
ENSG00000185022	MAFF	2.07458	2.47828	2.27859e-32	0.37184	-2.47828	2.27859e-32
ENSG00000105388	CEACAM5	2.83002	2.70496	2.32364e-32	0.433434	-2.70496	2.32364e-32
ENSG00000122862	SRGN	3.197	2.57526	6.39337e-31	0.535713	-2.57526	6.39337e-31
ENSG00000125148	MT2A	17.0446	2.49047	9.5879e-31	3.02881	-2.49047	9.5879e-31
ENSG00000112110	MRPL18	1.95886	2.49024	3.74603e-30	0.348202	-2.49024	3.74603e-30
ENSG00000229807	XIST	3.3094	2.40848	9.94702e-29	0.622536	-2.40848	9.94702e-29
ENSG00000149257	SERPINH1	4.26983	2.32398	2.28706e-28	0.85164	-2.32398	2.28706e-28
ENSG00000164548	TRA2A	1.68446	2.45397	1.00394e-27	0.307063	-2.45397	1.00394e-27
ENSG00000019582	CD74	19.3638	2.20398	1.70826e-27	4.19683	-2.20398	1.70826e-27
ENSG00000169045	HNRNPH1	3.2251	2.22756	1.1152e-26	0.687767	-2.22756	1.1152e-26
ENSG00000177733	HNRNPA0	1.72909	2.3057	4.00736e-26	0.349338	-2.3057	4.00736e-26
ENSG00000170315	UBB	14.5815	2.12887	2.6079e-25	3.32928	-2.12887	2.6079e-25
ENSG00000112096	SOD2	3.07963	2.20308	4.72064e-25	0.667993	-2.20308	4.72064e-25
ENSG00000175130	MARCKSL1	4.6368	2.17077	6.60225e-25	1.02847	-2.17077	6.60225e-25
ENSG00000144381	HSPD1	6.15596	2.14114	9.81099e-25	1.39372	-2.14114	9.81099e-25
ENSG00000130600	H19	4.3624	2.6804	1.55226e-24	0.679585	-2.6804	1.55226e-24
ENSG00000189067	LITAF	2.72423	2.15824	1.80229e-24	0.609581	-2.15824	1.80229e-24
ENSG00000110092	CCND1	0.515751	-3.28685	3.6301e-24	5.04234	3.28685	3.6301e-24
ENSG00000215301	DDX3X	2.29443	2.17556	5.07887e-24	0.507302	-2.17556	5.07887e-24
ENSG00000155957	TMBIM4	6.13447	2.14957	6.18229e-24	1.38076	-2.14957	6.18229e-24
ENSG00000125740	FOSB	7.54948	2.14421	6.42533e-24	1.70555	-2.14421	6.42533e-24
ENSG00000196154	S100A4	2.12252	2.30846	2.4246e-23	0.427979	-2.30846	2.4246e-23
ENSG00000115541	HSPE1	8.4818	2.06572	2.92502e-23	2.0233	-2.06572	2.92502e-23
ENSG00000204287	HLA-DRA	10.5547	2.07414	3.00503e-23	2.5031	-2.07414	3.00503e-23
ENSG00000152518	ZFP36L2	3.10112	2.10581	2.21421e-22	0.719587	-2.10581	2.21421e-22
ENSG00000003436	TFPI	1.75058	2.09656	5.60484e-22	0.408887	-2.09656	5.60484e-22
ENSG00000089280	FUS	3.06641	2.09049	5.75783e-22	0.719133	-2.09049	5.75783e-22
ENSG00000116161	CACYBP	2.97879	2.08049	7.1771e-22	0.70345	-2.08049	7.1771e-22
ENSG00000141682	PMAIP1	1.87786	2.13423	1.22864e-21	0.427297	-2.13423	1.22864e-21
ENSG00000124762	CDKN1A	2.10268	2.07582	7.72193e-21	0.498211	-2.07582	7.72193e-21
ENSG00000245532	NEAT1	62.5745	1.9677	1.08129e-20	15.9752	-1.9677	1.08129e-20
ENSG00000173334	TRIB1	2.39527	2.00753	1.16446e-20	0.595034	-2.00753	1.16446e-20
ENSG00000173207	CKS1B	1.79191	2.08755	1.40384e-20	0.421161	-2.08755	1.40384e-20
ENSG00000205542	TMSB4X	80.7911	1.90957	1.91824e-20	21.474	-1.90957	1.91824e-20
ENSG00000141232	TOB1	1.41832	2.00431	2.40441e-20	0.353202	-2.00431	2.40441e-20
ENSG00000166483	WEE1	1.28773	2.00737	4.73038e-20	0.320019	-2.00737	4.73038e-20
ENSG00000165527	ARF6	1.62329	2.01527	2.03787e-19	0.40116	-2.01527	2.03787e-19
ENSG00000120738	EGR1	6.56756	1.89782	2.17191e-19	1.7601	-1.89782	2.17191e-19
ENSG00000197019	SERTAD1	1.4084	1.94137	2.23587e-19	0.366385	-1.94137	2.23587e-19
ENSG00000172216	CEBPB	2.80027	1.94958	2.26125e-19	0.724133	-1.94958	2.26125e-19
ENSG00000123358	NR4A1	2.04152	1.94213	4.09264e-19	0.530713	-1.94213	4.09264e-19
ENSG00000051108	HERPUD1	2.44155	1.93254	4.31663e-19	0.638901	-1.93254	4.31663e-19
ENSG00000117450	PRDX1	5.89973	1.88515	4.39872e-19	1.59509	-1.88515	4.39872e-19
ENSG00000103260	METRN	0.333916	-2.83419	4.89271e-19	2.38946	2.83419	4.89271e-19
ENSG00000111530	CAND1	1.28773	1.96499	9.98418e-19	0.329565	-1.96499	9.98418e-19
ENSG00000161547	SRSF2	2.2498	1.90623	1.20468e-18	0.59958	-1.90623	1.20468e-18
ENSG00000126709	IFI6	4.70458	1.89641	1.75246e-18	1.26212	-1.89641	1.75246e-18
ENSG00000165949	IFI27	18.5307	1.82742	2.80199e-18	5.21417	-1.82742	2.80199e-18
ENSG00000145050	MANF	1.23648	1.95502	2.93562e-18	0.318655	-1.95502	2.93562e-18
ENSG00000119707	RBM25	1.33566	1.93741	3.10813e-18	0.348429	-1.93741	3.10813e-18
ENSG00000115457	IGFBP2	1.3803	-2.65222	9.45983e-18	8.67482	2.65222	9.45983e-18
ENSG00000143384	MCL1	4.14585	1.81243	9.81758e-18	1.17893	-1.81243	9.81758e-18
ENSG00000116560	SFPQ	2.56553	1.87731	1.11723e-17	0.69754	-1.87731	1.11723e-17
ENSG00000100836	PABPN1	1.1654	1.85845	1.19946e-17	0.321155	-1.85845	1.19946e-17
ENSG00000087074	PPP1R15A	3.44495	1.86778	3.05108e-17	0.942782	-1.86778	3.05108e-17
ENSG00000196735	HLA-DQA1	1.56709	1.95634	4.61881e-17	0.403432	-1.95634	4.61881e-17
ENSG00000162496	DHRS3	0.319038	-2.66048	4.80298e-17	2.02444	2.66048	4.80298e-17
ENSG00000129235	TXNDC17	1.83158	-2.48824	8.31511e-17	10.2713	2.48824	8.31511e-17
ENSG00000110917	MLEC	0.484343	-2.56588	1.81874e-16	2.87335	2.56588	1.81874e-16
ENSG00000181722	ZBTB20	1.04803	1.79173	3.28371e-16	0.302518	-1.79173	3.28371e-16
ENSG00000157110	RBPMS	0.352099	-2.53903	6.11177e-16	2.05285	2.53903	6.11177e-16
ENSG00000065809	FAM107B	1.43815	1.77606	7.39985e-16	0.41957	-1.77606	7.39985e-16
ENSG00000178913	TAF7	1.40013	1.7859	8.54118e-16	0.405705	-1.7859	8.54118e-16
ENSG00000113013	HSPA9	1.41336	1.75177	1.09164e-15	0.419342	-1.75177	1.09164e-15
ENSG00000062716	VMP1	3.36891	1.74758	1.12122e-15	1.0021	-1.74758	1.12122e-15
ENSG00000108821	COL1A1	1.24971	1.94284	2.10967e-15	0.324792	-1.94284	2.10967e-15
ENSG00000168906	MAT2A	1.47783	1.73772	3.03428e-15	0.442753	-1.73772	3.03428e-15
ENSG00000157557	ETS2	1.14226	1.75112	3.13458e-15	0.339111	-1.75112	3.13458e-15
ENSG00000135821	GLUL	2.86804	1.70841	4.07114e-15	0.876642	-1.70841	4.07114e-15
ENSG00000272398	CD24	3.39867	1.75503	1.21285e-14	1.00574	-1.75503	1.21285e-14
ENSG00000136527	TRA2B	2.15392	1.7049	2.17347e-14	0.660038	-1.7049	2.17347e-14
ENSG00000105939	ZC3HAV1	1.20011	1.68771	2.85199e-14	0.372294	-1.68771	2.85199e-14
ENSG00000109971	HSPA8	8.25863	1.63658	3.2767e-14	2.65265	-1.63658	3.2767e-14
ENSG00000105993	DNAJB6	2.12417	1.70737	9.47569e-14	0.64981	-1.70737	9.47569e-14
ENSG00000187608	ISG15	5.41374	1.69842	9.77903e-14	1.66601	-1.69842	9.77903e-14
ENSG00000153395	LPCAT1	1.36377	-2.2424	1.28349e-13	6.45151	2.2424	1.28349e-13
ENSG00000198899	MT-ATP6	108.111	1.57123	1.39903e-13	36.3303	-1.57123	1.39903e-13
ENSG00000233927	RPS28	12.8525	-2.15228	1.84482e-13	57.0588	2.15228	1.84482e-13
ENSG00000127314	RAP1B	2.16549	1.65232	2.07826e-13	0.688222	-1.65232	2.07826e-13
ENSG00000133639	BTG1	4.04336	1.62644	2.18681e-13	1.30803	-1.62644	2.18681e-13
ENSG00000143546	S100A8	2.44321	2.45942	2.52525e-13	0.443662	-2.45942	2.52525e-13
ENSG00000135378	PRRG4	1.2745	1.64882	2.7218e-13	0.40616	-1.64882	2.7218e-13
ENSG00000124882	EREG	1.37699	1.69403	3.12892e-13	0.425252	-1.69403	3.12892e-13
ENSG00000118418	HMGN3	1.52411	-2.13946	3.39131e-13	6.71266	2.13946	3.39131e-13
ENSG00000196188	CTSE	0.360365	-2.26389	3.65469e-13	1.73601	2.26389	3.65469e-13
ENSG00000123505	AMD1	1.0596	1.61612	4.01052e-13	0.345475	-1.61612	4.01052e-13
ENSG00000134884	ARGLU1	1.46956	1.6124	5.95135e-13	0.480255	-1.6124	5.95135e-13
ENSG00000109321	AREG	2.51263	-2.14433	6.13011e-13	11.0993	2.14433	6.13011e-13
ENSG00000198804	MT-CO1	126.357	1.53502	6.1447e-13	43.5412	-1.53502	6.1447e-13
ENSG00000111412	C12orf49	0.401691	-2.21615	6.28356e-13	1.87124	2.21615	6.28356e-13
ENSG00000168259	DNAJC7	1.22656	1.61226	6.3009e-13	0.400932	-1.61226	6.3009e-13
ENSG00000115884	SDC1	1.50097	-2.09375	8.86972e-13	6.40469	2.09375	8.86972e-13
ENSG00000083845	RPS5	9.03887	-2.07841	9.18318e-13	38.1274	2.07841	9.18318e-13
ENSG00000115414	FN1	1.00009	-2.17253	1.20218e-12	4.50935	2.17253	1.20218e-12
ENSG00000130208	APOC1	3.01186	1.74058	1.3383e-12	0.900279	-1.74058	1.3383e-12
ENSG00000164346	NSA2	0.730648	-2.13298	1.81522e-12	3.20723	2.13298	1.81522e-12
ENSG00000113648	H2AFY	1.90431	1.5784	1.96671e-12	0.637082	-1.5784	1.96671e-12
ENSG00000184164	CRELD2	0.981911	1.59041	2.0359e-12	0.325928	-1.59041	2.0359e-12
ENSG00000044574	HSPA5	4.49299	1.5357	3.20818e-12	1.54782	-1.5357	3.20818e-12
ENSG00000173511	VEGFB	0.38516	-2.14047	3.55039e-12	1.70283	2.14047	3.55039e-12
ENSG00000102760	RGCC	1.12903	1.67658	3.9283e-12	0.352975	-1.67658	3.9283e-12
ENSG00000161016	RPL8	18.0182	-2.0116	3.97064e-12	72.5578	2.0116	3.97064e-12
ENSG00000251562	MALAT1	181.822	1.58593	5.50387e-12	60.4808	-1.58593	5.50387e-12
ENSG00000163660	CCNL1	1.57866	1.6548	6.04165e-12	0.500938	-1.6548	6.04165e-12
ENSG00000133983	COX16	1.01497	1.57708	8.18915e-12	0.34002	-1.57708	8.18915e-12
ENSG00000100632	ERH	2.34568	1.5228	8.69222e-12	0.815502	-1.5228	8.69222e-12
ENSG00000217555	CKLF	1.67619	1.53999	9.22802e-12	0.575942	-1.53999	9.22802e-12
ENSG00000135506	OS9	1.40674	1.53451	9.9052e-12	0.485255	-1.53451	9.9052e-12
ENSG00000090382	LYZ	1.68446	1.78943	1.02585e-11	0.486846	-1.78943	1.02585e-11
ENSG00000132780	NASP	1.22822	1.54712	1.04853e-11	0.420024	-1.54712	1.04853e-11
ENSG00000167468	GPX4	3.5243	-1.97015	1.06585e-11	13.7951	1.97015	1.06585e-11
ENSG00000198830	HMGN2	4.07146	1.51142	1.16229e-11	1.42645	-1.51142	1.16229e-11
ENSG00000100567	PSMA3	1.18028	1.5593	1.37509e-11	0.40025	-1.5593	1.37509e-11
ENSG00000108107	RPL28	19.1374	-1.94888	1.48895e-11	73.7854	1.94888	1.48895e-11
ENSG00000092148	HECTD1	0.325651	-2.08616	1.51096e-11	1.38758	2.08616	1.51096e-11
ENSG00000198832	SELENOM	0.958769	-2.0146	1.7964e-11	3.875	2.0146	1.7964e-11
ENSG00000173848	NET1	1.56544	1.52705	1.88347e-11	0.542759	-1.52705	1.88347e-11
ENSG00000167644	C19orf33	1.06456	-2.0048	2.1934e-11	4.27275	2.0048	2.1934e-11
ENSG00000182117	NOP10	1.99027	1.49447	2.71975e-11	0.705723	-1.49447	2.71975e-11
ENSG00000162521	RBBP4	1.25962	1.48256	2.98063e-11	0.450481	-1.48256	2.98063e-11
ENSG00000168172	HOOK3	0.307467	-2.05486	3.52184e-11	1.28235	2.05486	3.52184e-11
ENSG00000114446	IFT57	0.517404	-2.01215	4.5508e-11	2.09058	2.01215	4.5508e-11
ENSG00000106211	HSPB1	19.8895	1.44142	4.7072e-11	7.31338	-1.44142	4.7072e-11
ENSG00000063177	RPL18	10.6754	-1.88188	6.51772e-11	39.2945	1.88188	6.51772e-11
ENSG00000170561	IRX2	0.365324	-2.01353	6.79612e-11	1.4794	2.01353	6.79612e-11
ENSG00000114942	EEF1B2	2.90606	-1.88136	7.39275e-11	10.6972	1.88136	7.39275e-11
ENSG00000105373	NOP53	0.791811	-1.95766	7.84566e-11	3.07745	1.95766	7.84566e-11
ENSG00000130255	RPL36	10.3564	-1.87174	8.17756e-11	37.8533	1.87174	8.17756e-11
ENSG00000106541	AGR2	5.93279	1.51355	8.48012e-11	2.07535	-1.51355	8.48012e-11
ENSG00000119048	UBE2B	1.26458	1.46728	8.76725e-11	0.457072	-1.46728	8.76725e-11
ENSG00000115268	RPS15	15.2891	-1.86791	8.76725e-11	55.7319	1.86791	8.76725e-11
ENSG00000138821	SLC39A8	0.305814	-2.00176	1.142e-10	1.22939	2.00176	1.142e-10
ENSG00000074416	MGLL	0.643036	-1.93785	1.2759e-10	2.46628	1.93785	1.2759e-10
ENSG00000142541	RPL13A	9.18599	-1.84639	1.38966e-10	32.9915	1.84639	1.38966e-10
ENSG00000162896	PIGR	3.81689	1.43496	1.49911e-10	1.41008	-1.43496	1.49911e-10
ENSG00000123562	MORF4L2	1.80348	1.43607	1.69779e-10	0.665948	-1.43607	1.69779e-10
ENSG00000272047	GTF2H5	0.924054	1.4623	1.91341e-10	0.335247	-1.4623	1.91341e-10
ENSG00000162244	RPL29	11.7664	-1.83302	1.91996e-10	41.8677	1.83302	1.91996e-10
ENSG00000099860	GADD45B	2.94904	1.60083	2.04549e-10	0.971193	-1.60083	2.04549e-10
ENSG00000168439	STIP1	0.981911	1.46806	2.30564e-10	0.354793	-1.46806	2.30564e-10
ENSG00000115525	ST3GAL5	0.333916	-1.95445	2.71812e-10	1.29848	1.95445	2.71812e-10
ENSG00000090520	DNAJB11	0.960422	1.49174	2.88104e-10	0.341383	-1.49174	2.88104e-10
ENSG00000146729	NIPSNAP2	0.856279	1.45907	3.14376e-10	0.311382	-1.45907	3.14376e-10
ENSG00000141905	NFIC	0.431446	-1.90981	3.48518e-10	1.62487	1.90981	3.48518e-10
ENSG00000062194	GPBP1	1.42658	1.42989	4.22616e-10	0.529122	-1.42989	4.22616e-10
ENSG00000122566	HNRNPA2B1	5.3377	1.39305	5.2894e-10	2.02989	-1.39305	5.2894e-10
ENSG00000164104	HMGB2	1.34724	1.51263	5.99478e-10	0.471846	-1.51263	5.99478e-10
ENSG00000138326	RPS24	10.2671	-1.76836	7.12823e-10	34.9322	1.76836	7.12823e-10
ENSG00000170348	TMED10	1.8415	1.41394	7.32353e-10	0.690495	-1.41394	7.32353e-10
ENSG00000231389	HLA-DPA1	2.8201	1.41039	7.3412e-10	1.05983	-1.41039	7.3412e-10
ENSG00000096384	HSP90AB1	14.7716	1.36533	7.71384e-10	5.72579	-1.36533	7.71384e-10
ENSG00000034677	RNF19A	0.952156	1.4414	1.10703e-09	0.350475	-1.4414	1.10703e-09
ENSG00000125652	ALKBH7	0.757097	-1.8073	1.37924e-09	2.65152	1.8073	1.37924e-09
ENSG00000101367	MAPRE1	0.938932	1.3889	1.38498e-09	0.35843	-1.3889	1.38498e-09
ENSG00000151327	FAM177A1	1.43154	-1.78163	1.65584e-09	4.92028	1.78163	1.65584e-09
ENSG00000136048	DRAM1	0.464507	-1.82213	1.94225e-09	1.64578	1.82213	1.94225e-09
ENSG00000198034	RPS4X	15.0923	-1.71662	1.98208e-09	49.5379	1.71662	1.98208e-09
ENSG00000122257	RBBP6	0.938932	1.37615	2.21186e-09	0.361612	-1.37615	2.21186e-09
ENSG00000100129	EIF3L	0.500874	-1.80091	2.71352e-09	1.74828	1.80091	2.71352e-09
ENSG00000144674	GOLGA4	0.393426	-1.82899	2.84571e-09	1.40144	1.82899	2.84571e-09
ENSG00000088832	FKBP1A	2.26798	1.34918	3.1141e-09	0.88937	-1.34918	3.1141e-09
ENSG00000132424	PNISR	1.14887	1.37714	3.54041e-09	0.442071	-1.37714	3.54041e-09
ENSG00000129518	EAPP	0.553771	-1.77371	3.84846e-09	1.89625	1.77371	3.84846e-09
ENSG00000244754	N4BP2L2	1.17862	1.3673	3.9333e-09	0.456617	-1.3673	3.9333e-09
ENSG00000168003	SLC3A2	1.55883	1.35674	3.96568e-09	0.608217	-1.35674	3.96568e-09
ENSG00000153446	C16orf89	1.55883	1.34013	4.60729e-09	0.615263	-1.34013	4.60729e-09
ENSG00000104419	NDRG1	1.74893	-1.68802	4.6516e-09	5.63237	1.68802	4.6516e-09
ENSG00000167658	EEF2	2.8201	-1.67463	5.20325e-09	8.99507	1.67463	5.20325e-09
ENSG00000160113	NR2F6	0.451282	-1.76193	5.99003e-09	1.53373	1.76193	5.99003e-09
ENSG00000170889	RPS9	11.7978	-1.66007	6.21661e-09	37.2367	1.66007	6.21661e-09
ENSG00000223865	HLA-DPB1	2.1688	1.34033	8.09656e-09	0.855731	-1.34033	8.09656e-09
ENSG00000128016	ZFP36	3.86648	1.29477	8.62643e-09	1.57418	-1.29477	8.62643e-09
ENSG00000203875	SNHG5	1.8977	1.35379	9.05244e-09	0.741861	-1.35379	9.05244e-09
ENSG00000242265	PEG10	0.404997	-1.87647	1.04804e-08	1.49077	1.87647	1.04804e-08
ENSG00000121858	TNFSF10	0.705852	-1.72994	1.09334e-08	2.34332	1.72994	1.09334e-08
ENSG00000240583	AQP1	0.404997	-2.23282	1.12654e-08	1.90852	2.23282	1.12654e-08
ENSG00000113387	SUB1	3.84499	1.29216	1.23872e-08	1.56827	-1.29216	1.23872e-08
ENSG00000166441	RPL27A	9.28352	-1.62294	1.28721e-08	28.5576	1.62294	1.28721e-08
ENSG00000099849	RASSF7	0.404997	-1.72667	1.38222e-08	1.34371	1.72667	1.38222e-08
ENSG00000122565	CBX3	2.22831	1.31053	1.41415e-08	0.897552	-1.31053	1.41415e-08
ENSG00000241343	RPL36A	4.91617	-1.61877	1.4537e-08	15.0816	1.61877	1.4537e-08
ENSG00000159335	PTMS	1.50593	1.30483	1.88786e-08	0.609126	-1.30483	1.88786e-08
ENSG00000172115	CYCS	2.24649	1.2901	2.12343e-08	0.91778	-1.2901	2.12343e-08
ENSG00000204256	BRD2	1.99688	1.30487	2.12904e-08	0.807547	-1.30487	2.12904e-08
ENSG00000183049	CAMK1D	0.314079	-1.72447	2.1617e-08	1.04165	1.72447	2.1617e-08
ENSG00000149273	RPS3	13.3021	-1.5908	2.40101e-08	40.0157	1.5908	2.40101e-08
ENSG00000168028	RPSA	5.79394	-1.58149	2.96902e-08	17.3201	1.58149	2.96902e-08
ENSG00000100600	LGMN	1.52907	1.2954	3.10645e-08	0.622536	-1.2954	3.10645e-08
ENSG00000100644	HIF1A	0.937279	1.32112	3.19674e-08	0.375022	-1.32112	3.19674e-08
ENSG00000130545	CRB3	0.314079	-1.70003	3.28737e-08	1.02415	1.70003	3.28737e-08
ENSG00000105372	RPS19	17.1322	-1.56976	3.45801e-08	50.7902	1.56976	3.45801e-08
ENSG00000115758	ODC1	0.614934	-1.66071	3.49527e-08	1.94648	1.66071	3.49527e-08
ENSG00000206573	THUMPD3-AS1	0.973646	1.38559	3.51089e-08	0.372522	-1.38559	3.51089e-08
ENSG00000117984	CTSD	4.12105	-1.57783	3.73923e-08	12.2893	1.57783	3.73923e-08
ENSG00000100221	JOSD1	1.31583	1.25219	3.78834e-08	0.552077	-1.25219	3.78834e-08
ENSG00000214253	FIS1	1.0844	-1.61985	4.04969e-08	3.33292	1.61985	4.04969e-08
ENSG00000188529	SRSF10	1.21499	1.26123	4.07778e-08	0.50662	-1.26123	4.07778e-08
ENSG00000112695	COX7A2	5.37572	1.2363	4.17679e-08	2.279	-1.2363	4.17679e-08
ENSG00000065000	AP3D1	0.34714	-1.67727	4.22985e-08	1.1137	1.67727	4.22985e-08
ENSG00000134313	KIDINS220	0.350446	-1.67772	4.25892e-08	1.12461	1.67772	4.25892e-08
ENSG00000154639	CXADR	0.823218	1.28133	4.26793e-08	0.338656	-1.28133	4.26793e-08
ENSG00000204628	RACK1	8.20574	-1.5551	4.83737e-08	24.0832	1.5551	4.83737e-08
ENSG00000100852	ARHGAP5	0.776933	-1.62365	5.04876e-08	2.39559	1.62365	5.04876e-08
ENSG00000157601	MX1	0.925708	1.33503	5.23579e-08	0.366839	-1.33503	5.23579e-08
ENSG00000060237	WNK1	0.638077	-1.62879	5.47976e-08	1.97534	1.62879	5.47976e-08
ENSG00000101361	NOP56	0.981911	1.25866	5.47976e-08	0.410251	-1.25866	5.47976e-08
ENSG00000182899	RPL35A	11.2655	-1.54578	5.6961e-08	32.8487	1.54578	5.6961e-08
ENSG00000152952	PLOD2	0.929014	1.28238	5.81827e-08	0.38184	-1.28238	5.81827e-08
ENSG00000100028	SNRPD3	1.11911	1.26282	6.61373e-08	0.466163	-1.26282	6.61373e-08
ENSG00000109814	UGDH	0.801729	1.26764	6.72583e-08	0.332974	-1.26764	6.72583e-08
ENSG00000241685	ARPC1A	0.644689	-1.62816	6.76083e-08	1.99489	1.62816	6.76083e-08
ENSG00000143947	RPS27A	14.4328	-1.53404	6.82502e-08	41.7417	1.53404	6.82502e-08
ENSG00000170540	ARL6IP1	2.82341	1.24766	7.13028e-08	1.1878	-1.24766	7.13028e-08
ENSG00000197958	RPL12	14.0278	-1.53169	7.21518e-08	40.5044	1.53169	7.21518e-08
ENSG00000111142	METAP2	0.557078	-1.61476	7.25893e-08	1.70851	1.61476	7.25893e-08
ENSG00000102554	KLF5	1.31417	1.28159	7.62857e-08	0.540259	-1.28159	7.62857e-08
ENSG00000137331	IER3	3.92764	1.22211	7.80123e-08	1.68169	-1.22211	7.80123e-08
ENSG00000100941	PNN	0.899259	1.33498	8.2691e-08	0.356384	-1.33498	8.2691e-08
ENSG00000205937	RNPS1	1.54229	1.25305	8.45984e-08	0.646628	-1.25305	8.45984e-08
ENSG00000086548	CEACAM6	8.8653	1.26366	8.86819e-08	3.68749	-1.26366	8.86819e-08
ENSG00000187244	BCAM	0.438058	-1.63761	8.98853e-08	1.36599	1.63761	8.98853e-08
ENSG00000265681	RPL17	9.11657	-1.51943	9.02104e-08	26.1024	1.51943	9.02104e-08
ENSG00000089157	RPLP0	7.6999	-1.51448	1.00895e-07	21.9715	1.51448	1.00895e-07
ENSG00000168066	SF1	1.83488	1.22576	1.1126e-07	0.783909	-1.22576	1.1126e-07
ENSG00000112379	ARFGEF3	0.315732	-1.63669	1.31405e-07	0.985284	1.63669	1.31405e-07
ENSG00000272888	LINC01578	2.01011	1.22582	1.43375e-07	0.858686	-1.22582	1.43375e-07
ENSG00000166347	CYB5A	2.25476	-1.50382	1.49867e-07	6.38969	1.50382	1.49867e-07
ENSG00000145012	LPP	1.41336	-1.53951	1.83218e-07	4.10728	1.53951	1.83218e-07
ENSG00000163875	MEAF6	1.15713	1.21771	1.87515e-07	0.497302	-1.21771	1.87515e-07
ENSG00000175602	CCDC85B	0.502527	-1.56654	1.92325e-07	1.491	1.56654	1.92325e-07
ENSG00000157765	SLC34A2	2.33741	-1.49055	1.94296e-07	6.56311	1.49055	1.94296e-07
ENSG00000170017	ALCAM	0.695934	-1.56482	1.95353e-07	2.06057	1.56482	1.95353e-07
ENSG00000196642	RABL6	0.381854	-1.58188	2.02746e-07	1.1462	1.58188	2.02746e-07
ENSG00000106546	AHR	3.13583	1.20579	2.03549e-07	1.35803	-1.20579	2.03549e-07
ENSG00000198682	PAPSS2	0.50418	-1.56752	2.04487e-07	1.4969	1.56752	2.04487e-07
ENSG00000108256	NUFIP2	1.09432	1.21586	2.31473e-07	0.470936	-1.21586	2.31473e-07
ENSG00000166794	PPIB	2.30104	1.21701	2.3997e-07	0.988921	-1.21701	2.3997e-07
ENSG00000139233	LLPH	0.920748	1.27726	2.48274e-07	0.379795	-1.27726	2.48274e-07
ENSG00000138061	CYP1B1	0.307467	-1.59191	2.49204e-07	0.930281	1.59191	2.49204e-07
ENSG00000111011	RSRC2	1.02158	1.21171	2.49535e-07	0.440935	-1.21171	2.49535e-07
ENSG00000155096	AZIN1	0.818259	1.24769	2.57334e-07	0.344565	-1.24769	2.57334e-07
ENSG00000161970	RPL26	12.8773	-1.46233	2.66125e-07	35.4375	1.46233	2.66125e-07
ENSG00000231500	RPS18	25.0106	-1.45944	2.68601e-07	68.6862	1.45944	2.68601e-07
ENSG00000113580	NR3C1	0.927361	1.22178	2.8698e-07	0.397523	-1.22178	2.8698e-07
ENSG00000131051	RBM39	2.73414	1.1846	3.00685e-07	1.20166	-1.1846	3.00685e-07
ENSG00000183648	NDUFB1	1.84811	1.18597	3.10053e-07	0.811638	-1.18597	3.10053e-07
ENSG00000196126	HLA-DRB1	5.05007	1.16807	3.21817e-07	2.24468	-1.16807	3.21817e-07
ENSG00000008517	IL32	3.0631	1.18871	3.37138e-07	1.34235	-1.18871	3.37138e-07
ENSG00000066027	PPP2R5A	0.319038	-1.58228	3.37439e-07	0.958692	1.58228	3.37439e-07
ENSG00000142168	SOD1	4.48638	1.15756	3.46481e-07	2.00875	-1.15756	3.46481e-07
ENSG00000100234	TIMP3	0.409956	-1.56402	3.65784e-07	1.21507	1.56402	3.65784e-07
ENSG00000067057	PFKP	0.33061	-1.5646	3.67669e-07	0.981193	1.5646	3.67669e-07
ENSG00000175197	DDIT3	1.13399	1.18992	3.86928e-07	0.496847	-1.18992	3.86928e-07
ENSG00000130522	JUND	8.98102	1.14668	4.01109e-07	4.05114	-1.14668	4.01109e-07
ENSG00000134352	IL6ST	0.752137	-1.51729	4.05036e-07	2.15444	1.51729	4.05036e-07
ENSG00000128039	SRD5A3	0.342181	-1.55703	4.09279e-07	1.01006	1.55703	4.09279e-07
ENSG00000100316	RPL3	12.9087	-1.43611	4.2433e-07	34.8841	1.43611	4.2433e-07
ENSG00000158195	WASF2	0.560384	-1.51434	4.45986e-07	1.60305	1.51434	4.45986e-07
ENSG00000265972	TXNIP	4.28305	1.17572	4.67116e-07	1.89375	-1.17572	4.67116e-07
ENSG00000113558	SKP1	2.86969	1.16601	4.7484e-07	1.27757	-1.16601	4.7484e-07
ENSG00000145907	G3BP1	0.905871	1.1938	4.90721e-07	0.395932	-1.1938	4.90721e-07
ENSG00000114784	EIF1B	0.727342	1.24852	4.97892e-07	0.306154	-1.24852	4.97892e-07
ENSG00000140988	RPS2	14.9849	-1.42571	5.00667e-07	40.2032	1.42571	5.00667e-07
ENSG00000243927	MRPS6	1.82827	-1.43825	5.32609e-07	4.95165	1.43825	5.32609e-07
ENSG00000204257	HLA-DMA	1.73901	1.18439	5.38235e-07	0.76459	-1.18439	5.38235e-07
ENSG00000172183	ISG20	1.03316	1.19414	5.63824e-07	0.45139	-1.19414	5.63824e-07
ENSG00000046604	DSG2	0.479384	-1.52187	6.17066e-07	1.37917	1.52187	6.17066e-07
ENSG00000254772	EEF1G	5.53937	-1.41654	6.17733e-07	14.7702	1.41654	6.17733e-07
ENSG00000185088	RPS27L	1.75389	1.17455	6.36593e-07	0.776409	-1.17455	6.36593e-07
ENSG00000165434	PGM2L1	1.39517	1.14399	6.81948e-07	0.630946	-1.14399	6.81948e-07
ENSG00000196924	FLNA	1.04969	-1.46562	6.98008e-07	2.89926	1.46562	6.98008e-07
ENSG00000163220	S100A9	6.80891	1.51826	7.02836e-07	2.374	-1.51826	7.02836e-07
ENSG00000111596	CNOT2	0.48765	-1.97683	7.714e-07	1.92307	1.97683	7.714e-07
ENSG00000175334	BANF1	1.84646	1.16224	7.8773e-07	0.824366	-1.16224	7.8773e-07
ENSG00000164713	BRI3	3.50116	-1.40464	7.90857e-07	9.26031	1.40464	7.90857e-07
ENSG00000069122	ADGRF5	0.626506	-1.48982	8.47327e-07	1.76147	1.48982	8.47327e-07
ENSG00000265241	RBM8A	2.49941	1.15194	9.04162e-07	1.1237	-1.15194	9.04162e-07
ENSG00000120690	ELF1	0.879422	1.16443	9.46508e-07	0.392295	-1.16443	9.46508e-07
ENSG00000076554	TPD52	0.335569	-1.50703	9.50805e-07	0.956874	1.50703	9.50805e-07
ENSG00000122378	PRXL2A	0.319038	-1.5061	9.65673e-07	0.909371	1.5061	9.65673e-07
ENSG00000132432	SEC61G	4.45662	1.12321	9.65791e-07	2.04353	-1.12321	9.65791e-07
ENSG00000246705	H2AFJ	1.00505	1.17195	9.71827e-07	0.445935	-1.17195	9.71827e-07
ENSG00000136450	SRSF1	0.704199	1.18179	1.03916e-06	0.310473	-1.18179	1.03916e-06
ENSG00000135446	CDK4	0.791811	-1.9166	1.09268e-06	2.99108	1.9166	1.09268e-06
ENSG00000234545	FAM133B	0.826525	1.17901	1.11278e-06	0.365021	-1.17901	1.11278e-06
ENSG00000144713	RPL32	15.1353	-1.38073	1.11978e-06	39.3605	1.38073	1.11978e-06
ENSG00000130429	ARPC1B	1.44642	-1.45293	1.14709e-06	3.95841	1.45293	1.14709e-06
ENSG00000162702	ZNF281	0.829831	1.15279	1.17302e-06	0.373203	-1.15279	1.17302e-06
ENSG00000106355	LSM5	1.63652	1.16803	1.19227e-06	0.727769	-1.16803	1.19227e-06
ENSG00000142937	RPS8	19.6035	-1.37386	1.24803e-06	50.7368	1.37386	1.24803e-06
ENSG00000110958	PTGES3	2.66306	1.11879	1.32125e-06	1.22507	-1.11879	1.32125e-06
ENSG00000100902	PSMA6	1.66131	-1.38381	1.33818e-06	4.33321	1.38381	1.33818e-06
ENSG00000135535	CD164	1.45138	1.12747	1.381e-06	0.663902	-1.12747	1.381e-06
ENSG00000087086	FTL	50.4593	-1.37004	1.38131e-06	130.245	1.37004	1.38131e-06
ENSG00000105968	H2AFV	2.50437	1.13509	1.39417e-06	1.13916	-1.13509	1.39417e-06
ENSG00000156411	ATP5MPL	2.51263	1.1187	1.41385e-06	1.15598	-1.1187	1.41385e-06
ENSG00000186834	HEXIM1	0.823218	1.16518	1.45414e-06	0.367067	-1.16518	1.45414e-06
ENSG00000198755	RPL10A	6.92132	-1.3647	1.48756e-06	17.8026	1.3647	1.48756e-06
ENSG00000161960	EIF4A1	4.54093	1.10335	1.49398e-06	2.11103	-1.10335	1.49398e-06
ENSG00000145741	BTF3	3.99211	-1.36459	1.55133e-06	10.2692	1.36459	1.55133e-06
ENSG00000089009	RPL6	5.89477	-1.36159	1.58181e-06	15.1302	1.36159	1.58181e-06
ENSG00000198712	MT-CO2	136.985	1.08876	1.59702e-06	64.3146	-1.08876	1.59702e-06
ENSG00000010278	CD9	2.76225	1.12051	1.74172e-06	1.26916	-1.12051	1.74172e-06
ENSG00000048540	LMO3	0.360365	-1.46242	1.83268e-06	0.995967	1.46242	1.83268e-06
ENSG00000108953	YWHAE	3.64001	1.09192	1.97214e-06	1.70578	-1.09192	1.97214e-06
ENSG00000156261	CCT8	0.905871	1.12748	2.03692e-06	0.414569	-1.12748	2.03692e-06
ENSG00000119632	IFI27L2	0.783545	1.1692	2.07549e-06	0.348429	-1.1692	2.07549e-06
ENSG00000182718	ANXA2	4.24999	-1.35842	2.07642e-06	10.8856	1.35842	2.07642e-06
ENSG00000070831	CDC42	3.44661	1.09748	2.21803e-06	1.60896	-1.09748	2.21803e-06
ENSG00000205581	HMGN1	4.24503	1.08715	2.41862e-06	1.9958	-1.08715	2.41862e-06
ENSG00000125835	SNRPB	2.04482	1.114	2.49705e-06	0.943918	-1.114	2.49705e-06
ENSG00000111912	NCOA7	2.20847	1.10701	2.51807e-06	1.02438	-1.10701	2.51807e-06
ENSG00000198938	MT-CO3	106.827	1.07274	2.53575e-06	50.7152	-1.07274	2.53575e-06
ENSG00000174917	MICOS13	0.945544	-1.38531	2.69594e-06	2.4706	1.38531	2.69594e-06
ENSG00000129103	SUMF2	0.73726	1.12741	2.6986e-06	0.33752	-1.12741	2.6986e-06
ENSG00000104341	LAPTM4B	1.82331	1.11259	2.74268e-06	0.842549	-1.11259	2.74268e-06
ENSG00000100097	LGALS1	3.87309	-1.35834	2.7687e-06	9.92012	1.35834	2.7687e-06
ENSG00000159388	BTG2	1.47948	1.08336	2.85967e-06	0.697768	-1.08336	2.85967e-06
ENSG00000129515	SNX6	0.762056	-1.39399	2.87269e-06	2.00398	1.39399	2.87269e-06
ENSG00000090060	PAPOLA	1.30426	1.10034	2.90558e-06	0.60799	-1.10034	2.90558e-06
ENSG00000128422	KRT17	1.8729	1.82717	2.95628e-06	0.527303	-1.82717	2.95628e-06
ENSG00000204138	PHACTR4	0.75875	1.11727	3.18207e-06	0.349793	-1.11727	3.18207e-06
ENSG00000079462	PAFAH1B3	0.494262	-1.40279	3.23465e-06	1.30917	1.40279	3.23465e-06
ENSG00000228300	FAM174C	0.560384	-1.39789	3.24257e-06	1.47872	1.39789	3.24257e-06
ENSG00000100201	DDX17	3.26808	1.07519	3.25206e-06	1.54941	-1.07519	3.25206e-06
ENSG00000135720	DYNC1LI2	1.08771	1.122	3.31068e-06	0.499574	-1.122	3.31068e-06
ENSG00000115306	SPTBN1	0.694281	-1.40536	3.38289e-06	1.84056	1.40536	3.38289e-06
ENSG00000147862	NFIB	1.0596	1.09153	3.46013e-06	0.497074	-1.09153	3.46013e-06
ENSG00000100219	XBP1	3.02177	1.07666	3.65279e-06	1.43122	-1.07666	3.65279e-06
ENSG00000105677	TMEM147	0.702546	-1.3767	3.69756e-06	1.82579	1.3767	3.69756e-06
ENSG00000008018	PSMB1	1.78695	1.10156	3.85596e-06	0.832094	-1.10156	3.85596e-06
ENSG00000168002	POLR2G	0.768668	1.11273	3.94705e-06	0.355475	-1.11273	3.94705e-06
ENSG00000108671	PSMD11	0.848014	1.11541	3.97695e-06	0.391386	-1.11541	3.97695e-06
ENSG00000160691	SHC1	0.748831	1.10584	4.10745e-06	0.347975	-1.10584	4.10745e-06
ENSG00000178209	PLEC	0.409956	-1.4029	4.3894e-06	1.08665	1.4029	4.3894e-06
ENSG00000213928	IRF9	0.762056	1.10676	4.47e-06	0.353884	-1.10676	4.47e-06
ENSG00000134717	BTF3L4	0.897606	1.09075	5.04417e-06	0.421388	-1.09075	5.04417e-06
ENSG00000167004	PDIA3	1.83984	1.10974	5.04417e-06	0.851868	-1.10974	5.04417e-06
ENSG00000142534	RPS11	11.2639	-1.28937	5.22072e-06	27.4959	1.28937	5.22072e-06
ENSG00000102898	NUTF2	0.783545	1.09139	5.31614e-06	0.367749	-1.09139	5.31614e-06
ENSG00000150991	UBC	15.3254	1.0475	5.32723e-06	7.40452	-1.0475	5.32723e-06
ENSG00000139168	ZCRB1	0.328957	-1.41414	5.55108e-06	0.879596	1.41414	5.55108e-06
ENSG00000173369	C1QB	0.471119	-1.60899	5.60772e-06	1.43986	1.60899	5.60772e-06
ENSG00000118596	SLC16A7	0.867851	1.10013	5.71947e-06	0.404796	-1.10013	5.71947e-06
ENSG00000176046	NUPR1	0.884381	-1.36344	5.86633e-06	2.27627	1.36344	5.86633e-06
ENSG00000159720	ATP6V0D1	0.998442	1.07062	5.89764e-06	0.475255	-1.07062	5.89764e-06
ENSG00000115677	HDLBP	0.806688	-1.342	5.94173e-06	2.04603	1.342	5.94173e-06
ENSG00000086232	EIF2AK1	0.44467	-1.37472	6.08503e-06	1.15552	1.37472	6.08503e-06
ENSG00000116754	SRSF11	1.6547	1.07636	6.23623e-06	0.784136	-1.07636	6.23623e-06
ENSG00000176907	TCIM	1.64644	1.08597	6.55259e-06	0.775045	-1.08597	6.55259e-06
ENSG00000039068	CDH1	1.9506	1.08401	6.66383e-06	0.919371	-1.08401	6.66383e-06
ENSG00000131871	SELENOS	0.973646	1.07284	6.73418e-06	0.462754	-1.07284	6.73418e-06
ENSG00000104660	LEPROTL1	0.690975	1.11495	6.80111e-06	0.319109	-1.11495	6.80111e-06
ENSG00000089220	PEBP1	0.809994	-1.33323	7.07715e-06	2.04194	1.33323	7.07715e-06
ENSG00000105404	RABAC1	1.25797	-1.32116	7.10801e-06	3.14268	1.32116	7.10801e-06
ENSG00000102854	MSLN	0.5422	-1.34552	7.30001e-06	1.37985	1.34552	7.30001e-06
ENSG00000129422	MTUS1	0.323998	-1.41379	7.30342e-06	0.866187	1.41379	7.30342e-06
ENSG00000102804	TSC22D1	1.55387	1.07099	7.55672e-06	0.739134	-1.07099	7.55672e-06
ENSG00000090273	NUDC	1.72413	1.05828	7.65865e-06	0.827321	-1.05828	7.65865e-06
ENSG00000104529	EEF1D	5.7741	-1.26803	7.65865e-06	13.8899	1.26803	7.65865e-06
ENSG00000167815	PRDX2	1.66627	-1.27974	7.69892e-06	4.04364	1.27974	7.69892e-06
ENSG00000100243	CYB5R3	0.42814	-1.35495	7.89027e-06	1.09756	1.35495	7.89027e-06
ENSG00000100650	SRSF5	1.54891	1.08513	7.89678e-06	0.729588	-1.08513	7.89678e-06
ENSG00000011422	PLAUR	0.720729	1.10744	7.96604e-06	0.334565	-1.10744	7.96604e-06
ENSG00000156482	RPL30	14.2592	-1.26116	8.2988e-06	34.1327	1.26116	8.2988e-06
ENSG00000132341	RAN	3.40032	1.03939	9.41113e-06	1.6526	-1.03939	9.41113e-06
ENSG00000184924	PTRHD1	0.345487	-1.35895	9.45465e-06	0.888915	1.35895	9.45465e-06
ENSG00000105193	RPS16	12.1598	-1.25182	9.56201e-06	28.9201	1.25182	9.56201e-06
ENSG00000187837	HIST1H1C	0.788504	-1.33387	9.59032e-06	1.98875	1.33387	9.59032e-06
ENSG00000188706	ZDHHC9	0.404997	-1.34165	1.04016e-05	1.02892	1.34165	1.04016e-05
ENSG00000104979	C19orf53	1.52576	-1.25471	1.11268e-05	3.6393	1.25471	1.11268e-05
ENSG00000150687	PRSS23	0.598404	-1.32306	1.14711e-05	1.49895	1.32306	1.14711e-05
ENSG00000129128	SPCS3	0.783545	1.05705	1.15505e-05	0.376613	-1.05705	1.15505e-05
ENSG00000144802	NFKBIZ	1.33732	1.07261	1.16064e-05	0.635491	-1.07261	1.16064e-05
ENSG00000153187	HNRNPU	3.74746	1.02239	1.17276e-05	1.84283	-1.02239	1.17276e-05
ENSG00000128283	CDC42EP1	0.499221	-1.33512	1.19545e-05	1.26166	1.33512	1.19545e-05
ENSG00000166598	HSP90B1	4.05493	1.06613	1.26203e-05	1.93443	-1.06613	1.26203e-05
ENSG00000072364	AFF4	0.8133	1.05691	1.26486e-05	0.390932	-1.05691	1.26486e-05
ENSG00000166337	TAF10	0.773627	-1.29466	1.29214e-05	1.89897	1.29466	1.29214e-05
ENSG00000173171	MTX1	0.886034	1.0783	1.33996e-05	0.41957	-1.0783	1.33996e-05
ENSG00000183828	NUDT14	0.396732	-1.32761	1.38292e-05	0.99824	1.32761	1.38292e-05
ENSG00000161921	CXCL16	1.03811	1.03977	1.46299e-05	0.504802	-1.03977	1.46299e-05
ENSG00000105701	FKBP8	0.560384	-1.29973	1.48536e-05	1.38144	1.29973	1.48536e-05
ENSG00000072210	ALDH3A2	0.922401	1.03956	1.49435e-05	0.448662	-1.03956	1.49435e-05
ENSG00000169583	CLIC3	0.717423	1.11559	1.55005e-05	0.331156	-1.11559	1.55005e-05
ENSG00000197756	RPL37A	12.0226	-1.22102	1.59597e-05	27.9898	1.22102	1.59597e-05
ENSG00000065054	SLC9A3R2	0.371936	-1.31933	1.62473e-05	0.930736	1.31933	1.62473e-05
ENSG00000120727	PAIP2	0.704199	1.08387	1.66819e-05	0.332292	-1.08387	1.66819e-05
ENSG00000067167	TRAM1	1.33732	-1.26522	1.72267e-05	3.2136	1.26522	1.72267e-05
ENSG00000172201	ID4	0.343834	-1.32051	1.75346e-05	0.861414	1.32051	1.75346e-05
ENSG00000174748	RPL15	12.9401	-1.21424	1.78289e-05	29.9842	1.21424	1.78289e-05
ENSG00000049759	NEDD4L	0.63973	-1.2819	1.79341e-05	1.55714	1.2819	1.79341e-05
ENSG00000108100	CCNY	0.413262	-1.30335	1.85159e-05	1.02233	1.30335	1.85159e-05
ENSG00000198604	BAZ1A	0.641383	-1.28092	1.85702e-05	1.56009	1.28092	1.85702e-05
ENSG00000108848	LUC7L3	0.998442	1.03117	1.88494e-05	0.488437	-1.03117	1.88494e-05
ENSG00000014216	CAPN1	0.434752	-1.30852	1.9258e-05	1.07915	1.30852	1.9258e-05
ENSG00000229415	SFTA3	0.641383	-1.28554	1.928e-05	1.56509	1.28554	1.928e-05
ENSG00000198363	ASPH	0.829831	-1.27116	1.94211e-05	2.00375	1.27116	1.94211e-05
ENSG00000011600	TYROBP	1.2183	1.10315	2.01085e-05	0.566851	-1.10315	2.01085e-05
ENSG00000103342	GSPT1	1.38526	1.01939	2.02711e-05	0.682994	-1.01939	2.02711e-05
ENSG00000178057	NDUFAF3	0.552118	-1.28116	2.03309e-05	1.34371	1.28116	2.03309e-05
ENSG00000196715	VKORC1L1	0.322345	-1.3261	2.08825e-05	0.810956	1.3261	2.08825e-05
ENSG00000160752	FDPS	0.914136	1.05537	2.08884e-05	0.439798	-1.05537	2.08884e-05
ENSG00000118985	ELL2	0.791811	1.03268	2.15696e-05	0.387068	-1.03268	2.15696e-05
ENSG00000169976	SF3B5	1.20673	1.0079	2.26922e-05	0.599807	-1.0079	2.26922e-05
ENSG00000188846	RPL14	6.40061	-1.19498	2.485e-05	14.6363	1.19498	2.485e-05
ENSG00000153310	FAM49B	0.778586	1.05489	2.56042e-05	0.374794	-1.05489	2.56042e-05
ENSG00000124193	SRSF6	0.879422	1.02898	2.58367e-05	0.430934	-1.02898	2.58367e-05
ENSG00000126934	MAP2K2	0.477731	-1.28771	2.72262e-05	1.16848	1.28771	2.72262e-05
ENSG00000127947	PTPN12	0.553771	-1.26067	2.74953e-05	1.32871	1.26067	2.74953e-05
ENSG00000145592	RPL37	15.5106	-1.18579	2.76662e-05	35.2379	1.18579	2.76662e-05
ENSG00000136942	RPL35	8.49171	-1.18516	2.837e-05	19.2852	1.18516	2.837e-05
ENSG00000171552	BCL2L1	0.512445	-1.26308	2.91136e-05	1.23189	1.26308	2.91136e-05
ENSG00000139266	2023-03-09	0.423181	-1.45384	2.91235e-05	1.16189	1.45384	2.91235e-05
ENSG00000110700	RPS13	9.65546	-1.18486	2.91352e-05	21.9231	1.18486	2.91352e-05
ENSG00000146648	EGFR	0.571955	-1.31611	3.01948e-05	1.42599	1.31611	3.01948e-05
ENSG00000171863	RPS7	8.06027	-1.17638	3.23242e-05	18.1945	1.17638	3.23242e-05
ENSG00000171159	C9orf16	0.907524	-1.23865	3.34505e-05	2.14217	1.23865	3.34505e-05
ENSG00000115648	MLPH	0.510792	-1.24978	3.36148e-05	1.21666	1.24978	3.36148e-05
ENSG00000115875	SRSF7	1.66793	1.00025	3.55697e-05	0.83323	-1.00025	3.55697e-05
ENSG00000196937	FAM3C	0.591792	-1.25251	3.59759e-05	1.41167	1.25251	3.59759e-05
ENSG00000114391	RPL24	10.2539	-1.16908	3.59812e-05	23.0284	1.16908	3.59812e-05
ENSG00000026508	CD44	1.01001	-1.22808	3.60523e-05	2.36627	1.22808	3.60523e-05
ENSG00000142188	TMEM50B	0.667832	1.02942	3.94139e-05	0.327292	-1.02942	3.94139e-05
ENSG00000123159	GIPC1	0.40665	-1.25756	3.94486e-05	0.974602	1.25756	3.94486e-05
ENSG00000105854	PON2	0.709158	-1.33785	3.97824e-05	1.79397	1.33785	3.97824e-05
ENSG00000174886	NDUFA11	1.70595	-1.16794	4.35814e-05	3.83113	1.16794	4.35814e-05
ENSG00000169139	UBE2V2	0.304161	-1.26723	4.36017e-05	0.734815	1.26723	4.36017e-05
ENSG00000240972	MIF	13.7782	-1.15791	4.42099e-05	30.7034	1.15791	4.42099e-05
ENSG00000108551	RASD1	0.629812	1.00225	5.04961e-05	0.314564	-1.00225	5.04961e-05
ENSG00000146540	C7orf50	0.5422	-1.2249	5.05758e-05	1.26916	1.2249	5.05758e-05
ENSG00000145425	RPS3A	12.8723	-1.1449	5.22049e-05	28.4276	1.1449	5.22049e-05
ENSG00000103266	STUB1	0.63973	-1.20892	5.33368e-05	1.48031	1.20892	5.33368e-05
ENSG00000100442	FKBP3	0.659567	1.04185	5.42801e-05	0.320473	-1.04185	5.42801e-05
ENSG00000258947	TUBB3	0.527323	-1.26621	5.45369e-05	1.2703	1.26621	5.45369e-05
ENSG00000116679	IVNS1ABP	0.67775	1.01113	5.80883e-05	0.336383	-1.01113	5.80883e-05
ENSG00000171858	RPS21	9.65546	-1.13524	6.15418e-05	21.1819	1.13524	6.15418e-05
ENSG00000113504	SLC12A7	0.720729	1.00993	6.17112e-05	0.357975	-1.00993	6.17112e-05
ENSG00000163931	TKT	1.33566	-1.18363	6.20875e-05	3.03313	1.18363	6.20875e-05
ENSG00000120071	KANSL1	0.727342	1.01577	6.4158e-05	0.359794	-1.01577	6.4158e-05
ENSG00000145623	OSMR	0.400038	-1.24398	6.50193e-05	0.949828	1.24398	6.50193e-05
ENSG00000130731	METTL26	1.17697	-1.17917	6.53083e-05	2.66493	1.17917	6.53083e-05
ENSG00000214026	MRPL23	0.446323	-1.21091	6.73154e-05	1.03529	1.21091	6.73154e-05
ENSG00000221983	UBA52	8.05861	-1.12267	7.33639e-05	17.526	1.12267	7.33639e-05
ENSG00000127914	AKAP9	0.58022	-1.2095	7.38598e-05	1.34349	1.2095	7.38598e-05
ENSG00000186468	RPS23	14.2179	-1.12086	7.53491e-05	30.88	1.12086	7.53491e-05
ENSG00000118640	VAMP8	2.27625	-1.12411	8.11277e-05	4.95779	1.12411	8.11277e-05
ENSG00000049860	HEXB	0.363671	-1.20608	8.95449e-05	0.841412	1.20608	8.95449e-05
ENSG00000104964	TLE5	1.18689	-1.1541	9.27706e-05	2.64106	1.1541	9.27706e-05
ENSG00000141753	IGFBP4	0.628159	-1.17064	9.73063e-05	1.41554	1.17064	9.73063e-05
ENSG00000173457	PPP1R14B	2.05309	-1.12015	9.74403e-05	4.4598	1.12015	9.74403e-05
ENSG00000234741	GAS5	2.43825	-1.11125	0.000104086	5.26326	1.11125	0.000104086
ENSG00000064601	CTSA	0.694281	-1.15633	0.000121281	1.54873	1.15633	0.000121281
ENSG00000127540	UQCR11	2.69943	-1.09136	0.000130382	5.74692	1.09136	0.000130382
ENSG00000135052	GOLM1	0.447976	-1.1967	0.000132668	1.02892	1.1967	0.000132668
ENSG00000163171	CDC42EP3	0.605016	-1.14857	0.000134192	1.34281	1.14857	0.000134192
ENSG00000063046	EIF4B	0.823218	-1.13552	0.000138547	1.80942	1.13552	0.000138547
ENSG00000104870	FCGRT	0.720729	-1.15857	0.000138547	1.61009	1.15857	0.000138547
ENSG00000147403	RPL10	35.2182	-1.0796	0.000139113	74.3291	1.0796	0.000139113
ENSG00000173230	GOLGB1	0.421528	-1.18595	0.000144328	0.961192	1.18595	0.000144328
ENSG00000250479	CHCHD10	1.02654	-1.12332	0.000153018	2.23649	1.12332	0.000153018
ENSG00000151491	EPS8	0.791811	-1.13065	0.00015459	1.73465	1.13065	0.00015459
ENSG00000148303	RPL7A	9.69679	-1.0701	0.000161168	20.3335	1.0701	0.000161168
ENSG00000114302	PRKAR2A	0.388467	-1.15961	0.000166182	0.87005	1.15961	0.000166182
ENSG00000168878	SFTPB	8.57271	-1.07585	0.000168271	18.0485	1.07585	0.000168271
ENSG00000213465	ARL2	0.449629	-1.15266	0.000168862	1.00165	1.15266	0.000168862
ENSG00000169919	GUSB	0.727342	1.00218	0.000174377	0.363203	-1.00218	0.000174377
ENSG00000177600	RPLP2	12.1598	-1.06292	0.000176126	25.3708	1.06292	0.000176126
ENSG00000113163	CERT1	0.302508	-1.16669	0.00017951	0.68163	1.16669	0.00017951
ENSG00000175567	UCP2	0.490956	-1.15964	0.000179937	1.0987	1.15964	0.000179937
ENSG00000071082	RPL31	2.60851	-1.06678	0.000184034	5.45963	1.06678	0.000184034
ENSG00000137154	RPS6	12.2673	-1.05423	0.000197836	25.4412	1.05423	0.000197836
ENSG00000099795	NDUFB7	1.41997	-1.09164	0.00021362	3.02518	1.09164	0.00021362
ENSG00000161013	MGAT4B	0.343834	-1.16177	0.000229242	0.771636	1.16177	0.000229242
ENSG00000122026	RPL21	9.85217	-1.0451	0.000229562	20.3044	1.0451	0.000229562
ENSG00000136003	ISCU	0.320692	-1.14688	0.000230423	0.712541	1.14688	0.000230423
ENSG00000111371	SLC38A1	0.325651	-1.13996	0.000237628	0.720042	1.13996	0.000237628
ENSG00000106682	EIF4H	0.447976	-1.13019	0.000258533	0.982557	1.13019	0.000258533
ENSG00000198189	HSD17B11	0.461201	-1.11318	0.000261441	0.999603	1.11318	0.000261441
ENSG00000162585	FAAP20	0.682709	-1.09258	0.000272242	1.45713	1.09258	0.000272242
ENSG00000143774	GUK1	2.7391	-1.04082	0.000272242	5.63055	1.04082	0.000272242
ENSG00000118181	RPS25	8.62065	-1.03239	0.00027471	17.6108	1.03239	0.00027471
ENSG00000167526	RPL13	26.1297	-1.0297	0.00027989	53.2738	1.0297	0.00027989
ENSG00000103811	CTSH	1.76711	-1.04954	0.00028392	3.65567	1.04954	0.00028392
ENSG00000105379	ETFB	0.811647	-1.08688	0.00029066	1.72487	1.08688	0.00029066
ENSG00000167460	TPM4	0.915789	-1.08132	0.000297417	1.93829	1.08132	0.000297417
ENSG00000171530	TBCA	1.70925	-1.0352	0.000303084	3.50111	1.0352	0.000303084
ENSG00000110195	FOLR1	0.771974	-1.08732	0.000311058	1.64123	1.08732	0.000311058
ENSG00000085733	CTTN	0.666179	-1.08144	0.000319552	1.41099	1.08144	0.000319552
ENSG00000196141	SPATS2L	1.21169	-1.06592	0.000326066	2.53628	1.06592	0.000326066
ENSG00000136628	EPRS	0.457895	-1.11398	0.000331517	0.993012	1.11398	0.000331517
ENSG00000187109	NAP1L1	1.89274	-1.01337	0.000404623	3.8184	1.01337	0.000404623
ENSG00000253729	PRKDC	0.325651	-1.11517	0.000405532	0.707768	1.11517	0.000405532
ENSG00000125534	PPDPF	3.70944	-1.00899	0.000412341	7.4577	1.00899	0.000412341
ENSG00000130748	TMEM160	0.621546	-1.07469	0.000422075	1.31053	1.07469	0.000422075
ENSG00000104368	PLAT	1.16705	1.14802	0.000453773	0.526394	-1.14802	0.000453773
ENSG00000002834	LASP1	0.628159	-1.05621	0.000473545	1.30758	1.05621	0.000473545
ENSG00000141367	CLTC	0.791811	-1.049	0.000511906	1.63919	1.049	0.000511906
ENSG00000130725	UBE2M	0.449629	-1.06181	0.000523708	0.940509	1.06181	0.000523708
ENSG00000138449	SLC40A1	0.414915	-1.06648	0.000525407	0.87096	1.06648	0.000525407
ENSG00000166562	SEC11C	0.697587	-1.03887	0.000554154	1.4344	1.03887	0.000554154
ENSG00000235169	SMIM1	0.310773	-1.07262	0.000600678	0.655947	1.07262	0.000600678
ENSG00000176485	PLAAT3	0.935626	-1.02521	0.000618516	1.90466	1.02521	0.000618516
ENSG00000127526	SLC35E1	0.40665	-1.05378	0.000620187	0.846185	1.05378	0.000620187
ENSG00000179178	TMEM125	0.416568	-1.05662	0.000637214	0.868459	1.05662	0.000637214
ENSG00000105258	POLR2I	1.11581	-1.01373	0.000650819	2.25286	1.01373	0.000650819
ENSG00000106299	WASL	0.38516	-1.055	0.000665703	0.802319	1.055	0.000665703
ENSG00000148180	GSN	0.897606	-1.01891	0.000707962	1.81942	1.01891	0.000707962
ENSG00000185885	IFITM1	0.310773	-1.06007	0.000708628	0.650265	1.06007	0.000708628
ENSG00000165140	FBP1	0.479384	-1.03245	0.000740343	0.98233	1.03245	0.000740343
ENSG00000180530	NRIP1	0.409956	-1.04369	0.000757408	0.847095	1.04369	0.000757408
ENSG00000182670	TTC3	1.04473	-1.00775	0.000761057	2.1008	1.00775	0.000761057
ENSG00000146223	RPL7L1	0.380201	-1.05221	0.000772217	0.7905	1.05221	0.000772217
ENSG00000124733	MEA1	0.40665	-1.05494	0.000782793	0.846867	1.05494	0.000782793
ENSG00000167775	CD320	0.317385	-1.05732	0.00079665	0.662766	1.05732	0.00079665
ENSG00000091527	CDV3	0.552118	-1.02353	0.000844231	1.12393	1.02353	0.000844231
ENSG00000170906	NDUFA3	0.714117	-1.00996	0.000849749	1.43917	1.00996	0.000849749
ENSG00000007080	CCDC124	0.424834	-1.02234	0.000912025	0.864823	1.02234	0.000912025
ENSG00000105887	MTPN	0.586832	-1.0089	0.000945637	1.18234	1.0089	0.000945637
ENSG00000185122	HSF1	0.304161	-1.03491	0.00099012	0.625491	1.03491	0.00099012
ENSG00000161249	DMKN	0.48269	-1.00713	0.00100682	0.971874	1.00713	0.00100682
ENSG00000163848	ZNF148	0.315732	-1.02825	0.00108924	0.646174	1.02825	0.00108924
ENSG00000116260	QSOX1	0.735607	-1.01147	0.00112133	1.48395	1.01147	0.00112133
ENSG00000114126	TFDP2	0.300855	-1.03743	0.00112987	0.619809	1.03743	0.00112987
ENSG00000180573	HIST1H2AC	0.433099	-1.06997	0.00170762	0.911189	1.06997	0.00170762
ENSG00000023287	RB1CC1	0.307467	-1.04434	0.00178955	0.6364	1.04434	0.00178955
ENSG00000135452	TSPAN31	0.419874	-1.19874	0.00330316	0.965965	1.19874	0.00330316
ENSG00000173372	C1QA	0.500874	-1.04734	0.00360638	1.03688	1.04734	0.00360638
ENSG00000135679	MDM2	0.742219	-1.13509	0.0040421	1.63123	1.13509	0.0040421
Abbrevation:DEGs, differentially expressed genes.
