# Supplementary material for: Characterization of the pleural microenvironment niche and cancer transition using single-cell RNA sequencing in EGFR-mutated lung cancer
Source: Theranostics. 2023 Aug 6;13(13):4412–29. doi: 10.7150/thno.85084 (PMC10465223; doi:10.7150/thno.85084)
Supplement: Supplementary file 2 — Supplementary tables. [file thnov13p4412s2.zip › Supplementary Table/Table S8-myeloid cell subset markers.xlsx]

## Sheet: Monocyte and Macrophage subsets
Table S8. Myeloid cell subset markers
cluster	marker	reference 1	reference 2	reference 3	reference 4
S100A12 monocytes	S100A12	Oncogene . 2021 Dec;40(50):6748-6758. doi: 10.1038/s41388-021-02054-3. Epub 2021 Oct 18.
	CCR2	Nat Rev Immunol. 2005 Dec;5(12):953-64. doi: 10.1038/nri1733.
SPP1 high monocytes	SPP1	JCI Insight . 2021 Jun 18;6(13):e147413. doi: 10.1172/jci.insight.147413.
IFI27 macrophages	IFI27	Life Sci Alliance . 2022 Jul 12;5(11):e202201458. doi: 10.26508/lsa.202201458. Print 2022 Nov.
IL32 macrophages	IL32	Proc Natl Acad Sci U S A . 2008 Mar 4;105(9):3515-20. doi: 10.1073/pnas.0712381105. Epub 2008 Feb 22.
THBS1 macrophages	THBS1	J Exp Clin Cancer Res . 2018 Jul 9;37(1):143. doi: 10.1186/s13046-018-0815-2.
CD109 macrophages	CD109	World J Gastroenterol . 2018 Mar 21;24(11):1181-1195. doi: 10.3748/wjg.v24.i11.1181.
PLTP macrophages	PLTP	Cell. 2020 Apr 16;181(2):442-459.e29. doi: 10.1016/j.cell.2020.03.048.
Proliferation macrophages	MKI67	Oncogene . 2021 Dec;40(50):6748-6758. doi: 10.1038/s41388-021-02054-3. Epub 2021 Oct 18.	Sci Adv. 2020 Jul 8;6(28):eaba1972. doi: 10.1126/sciadv.aba1972. eCollection 2020 Jul.	Oncogene . 2021 Jan;40(2):355-368. doi: 10.1038/s41388-020-01528-0. Epub 2020 Nov 3.
	CDK1	Sci Adv. 2020 Jul 8;6(28):eaba1972. doi: 10.1126/sciadv.aba1972. eCollection 2020 Jul.
Alveolar macrophages	FABP4	Life Sci Alliance . 2022 Jul 12;5(11):e202201458. doi: 10.26508/lsa.202201458. Print 2022 Nov.
	PPARG	Life Sci Alliance . 2022 Jul 12;5(11):e202201458. doi: 10.26508/lsa.202201458. Print 2022 Nov.
	MME	Life Sci Alliance . 2022 Jul 12;5(11):e202201458. doi: 10.26508/lsa.202201458. Print 2022 Nov.
IFN-TAMs	IFITM3	Trends Immunol . 2022 Jul;43(7):546-563. doi: 10.1016/j.it.2022.04.008. Epub 2022 Jun 9.
	CASP4	Trends Immunol . 2022 Jul;43(7):546-563. doi: 10.1016/j.it.2022.04.008. Epub 2022 Jun 9.
LA-TAMs	APOE	Trends Immunol . 2022 Jul;43(7):546-563. doi: 10.1016/j.it.2022.04.008. Epub 2022 Jun 9.	Oncogene. 2021 Jan;40(2):355-368. doi: 10.1038/s41388-020-01528-0. Epub 2020 Nov 3.
	APOC1	Trends Immunol . 2022 Jul;43(7):546-563. doi: 10.1016/j.it.2022.04.008. Epub 2022 Jun 9.
	GPNMB	Trends Immunol . 2022 Jul;43(7):546-563. doi: 10.1016/j.it.2022.04.008. Epub 2022 Jun 9.
	SPP1	Trends Immunol . 2022 Jul;43(7):546-563. doi: 10.1016/j.it.2022.04.008. Epub 2022 Jun 9.	Oncogene. 2021 Jan;40(2):355-368. doi: 10.1038/s41388-020-01528-0. Epub 2020 Nov 3.
pre-DCs	CD2	Immunity. 2019 Sep 17;51(3):573-589.e8. doi: 10.1016/j.immuni.2019.08.008. Epub 2019 Aug 29.
	CD5	Immunity. 2019 Sep 17;51(3):573-589.e8. doi: 10.1016/j.immuni.2019.08.008. Epub 2019 Aug 29.
cDC1s	CLEC9A	Oncogene. 2021 Jan;40(2):355-368. doi: 10.1038/s41388-020-01528-0. Epub 2020 Nov 3.	Sci Adv. 2020 Jul 8;6(28):eaba1972. doi: 10.1126/sciadv.aba1972. eCollection 2020 Jul.	Cell Res. 2020 Sep;30(9):745-762. doi: 10.1038/s41422-020-0355-0. Epub 2020 Jun 19.	Cell. 2021 Feb 4;184(3):792-809.e23. doi: 10.1016/j.cell.2021.01.010.
	CADM1	Immunity. 2019 May 21;50(5):1317-1334.e10. doi: 10.1016/j.immuni.2019.03.009. Epub 2019 Apr 9.	Trends Immunol . 2020 Dec;41(12):1062-1071. doi: 10.1016/j.it.2020.10.002. Epub 2020 Oct 23.
	XCR1	Immunity. 2019 May 21;50(5):1317-1334.e10. doi: 10.1016/j.immuni.2019.03.009. Epub 2019 Apr 9.	Trends Immunol . 2020 Dec;41(12):1062-1071. doi: 10.1016/j.it.2020.10.002. Epub 2020 Oct 23.
cDC2s	CD1C	Cell Res. 2020 Sep;30(9):745-762. doi: 10.1038/s41422-020-0355-0. Epub 2020 Jun 19.	Cell. 2020 Apr 16;181(2):442-459.e29. doi: 10.1016/j.cell.2020.03.048.	Cell. 2021 Feb 4;184(3):792-809.e23. doi: 10.1016/j.cell.2021.01.010.	Trends Immunol . 2020 Dec;41(12):1062-1071. doi: 10.1016/j.it.2020.10.002. Epub 2020 Oct 23.
	FCER1A	Cell. 2021 Feb 4;184(3):792-809.e23. doi: 10.1016/j.cell.2021.01.010.	Trends Immunol . 2020 Dec;41(12):1062-1071. doi: 10.1016/j.it.2020.10.002. Epub 2020 Oct 23.	Immunity. 2019 May 21;50(5):1317-1334.e10. doi: 10.1016/j.immuni.2019.03.009. Epub 2019 Apr 9.	Oncogene. 2021 Dec;40(50):6748-6758. doi: 10.1038/s41388-021-02054-3. Epub 2021 Oct 18.
	CLEC10A	Cell Res. 2020 Sep;30(9):745-762. doi: 10.1038/s41422-020-0355-0. Epub 2020 Jun 19.	Trends Immunol . 2020 Dec;41(12):1062-1071. doi: 10.1016/j.it.2020.10.002. Epub 2020 Oct 23.
cDC3s	CCR7	Cell. 2021 Feb 4;184(3):792-809.e23. doi: 10.1016/j.cell.2021.01.010.	Immunity. 2019 May 21;50(5):1317-1334.e10. doi: 10.1016/j.immuni.2019.03.009. Epub 2019 Apr 9.	Cell Res. 2020 Sep;30(9):745-762. doi: 10.1038/s41422-020-0355-0. Epub 2020 Jun 19.
	LAMP3	Cell. 2021 Feb 4;184(3):792-809.e23. doi: 10.1016/j.cell.2021.01.010.
	FSCN1	Immunity. 2019 May 21;50(5):1317-1334.e10. doi: 10.1016/j.immuni.2019.03.009. Epub 2019 Apr 9.	Cell. 2021 Feb 4;184(3):792-809.e23. doi: 10.1016/j.cell.2021.01.010.
pDCs	LILRA4	Cell Res. 2020 Sep;30(9):745-762. doi: 10.1038/s41422-020-0355-0. Epub 2020 Jun 19.	Cell. 2020 Apr 16;181(2):442-459.e29. doi: 10.1016/j.cell.2020.03.048.	Cell. 2021 Feb 4;184(3):792-809.e23. doi: 10.1016/j.cell.2021.01.010.
	IRF7	Cell Res. 2020 Sep;30(9):745-762. doi: 10.1038/s41422-020-0355-0. Epub 2020 Jun 19.	Immunity. 2019 May 21;50(5):1317-1334.e10. doi: 10.1016/j.immuni.2019.03.009. Epub 2019 Apr 9.
	TCF4	Trends Immunol . 2020 Dec;41(12):1062-1071. doi: 10.1016/j.it.2020.10.002. Epub 2020 Oct 23.	Immunity. 2019 May 21;50(5):1317-1334.e10. doi: 10.1016/j.immuni.2019.03.009. Epub 2019 Apr 9.
mo-DCs	VCAN	Trends Immunol . 2020 Dec;41(12):1062-1071. doi: 10.1016/j.it.2020.10.002. Epub 2020 Oct 23.
	S100A8	Trends Immunol . 2020 Dec;41(12):1062-1071. doi: 10.1016/j.it.2020.10.002. Epub 2020 Oct 23.
	S100A9	Trends Immunol . 2020 Dec;41(12):1062-1071. doi: 10.1016/j.it.2020.10.002. Epub 2020 Oct 23.
Abbreviations: IFN-TAMs, interferon-primed tumor-associated macrophages; LA-TAMs, lipid-associated tumor-associated macrophages; cDC, conventional dendritic cell; pDC, plasmacytoid dendritic cell; mo-DCs, monocyte-derived dendritic cell.
